# Supplementary material for: Identification of Pathogen Signatures in Prostate Cancer Using RNA-seq
Source: PLoS One. 2015 Jun 8;10(6):e0128955. doi: 10.1371/journal.pone.0128955 (PMC4460021; doi:10.1371/journal.pone.0128955)
Supplement: S1 File — (XLSX) [file pone.0128955.s001.xlsx]

## Sheet: Data set 1_pooled samples
Pooled sample id	Annotation	#Prostate tissues	Country
SRR1232072	Pooled biopsy-proven prostate cancer sample	6	Australia
SRR1232073	Pooled biopsy sample with no detectable cancer	6	Australia
For Data-set 1,“Human seminal fluid (SF) samples were collected from patients attending the Urology Outpatient Clinic at the Royal Brisbane and Women’s Hospital following informed consent. Sample processing was conducted as described previously (Gardiner et al. 2003), and RNA was extracted using the Trizol reagent (Life Technologies) and cleaned up using RNeasy Mini kits (Qiagen), according to th…

## Sheet: Data set 2_Western
Patient ID	Sequenced cancer	Sequenced matched adjacent	Race	Gleason score	Age	Stage	Cancer sample	Matched adjacent sample
2	yes	yes	Caucasian	7	55	T3a N0	SRR057629	SRR057649
3	yes	yes	Caucasian	7	67	T3a N0	SRR057630	SRR057650
5	yes	no	Caucasian	6	39	T2N0	SRR057631	no
6	yes	yes	Caucasian	7	66	T3a N0	SRR057632	SRR057651
7	yes	no	Caucasian	7	56	T3a N0	SRR057633	no
8	yes	yes	Caucasian	7	52	T3a N0	SRR057634	SRR057652
9	yes	yes	Caucasian	6	49	T2 N0	SRR057635	SRR057653
11	yes	yes	Caucasian	6	48	T3a N0	SRR057636	SRR057654
13	yes	yes	Caucasian	6	70	T2 N0	SRR057637	SRR057655
15	yes	yes	Caucasian	7	68	T3a N0	SRR057638	SRR057656
16	yes	no	Unknown	7	67	T3a N0	SRR057639	no
18	yes	no	Unknown	6	54	T2 N0	SRR057640	no
19	yes	yes	Caucasian	9	69	T3b N0	SRR057641	SRR057657
23	yes	yes	Caucasian	8	59	T3a N0	SRR057642	SRR057658
27	yes	no	Caucasian	6	55	T2 N0	SRR057643	no
29	yes	no	Caucasian	7	73	T3a N1	SRR057644	no
33	yes	no	Caucasian	7	53	T3b N0	SRR057645	no
37	yes	no	Caucasian	7	63	T3B N1	SRR057646	no
39	yes	no	Caucasian	7	70	T3B N0	SRR057647	no
40	yes	no	Caucasian	6	61	T3B N0	SRR057648	no
For Data-set 2, “All radical prostatectomy tissue samples were obtained from the Baylor Prostate Specialized Programs of Research Excellence (SPORE) Tissue Core. RNA was extracted from samples using the Ribopure kit (Ambion). Total RNA samples were processed for transcriptome sequencing using the Illumina mRNA-seq protocol. The pathological status was confirmed before processing, and the tumor sa…

## Sheet: Data set 3_Chinese
Patient No.	Age	Preoperative PSA	Stage	Gleason Score	Metastasis	Tumor NO.	Adjacent NO.
1	74	9.85	T2cN0M0	3+4	0	1T	1N
2	73	1.36	T1cN0M0	3+3	0	2T	2N
3	71	9.62	T2aN0M0	2+2	0	3T	3N
4	54	7.44	T2cN0M0	3+3	0	4T*	4N
5	62	7.76	T4N0M0	3+4	Bladder	5T*	5N
6	69	4.04	T1cN0M0	3+4	0	6T	6N*
7	52	30.33	T3bN0M0	3+4	0	7T	7N
8	66	10.4	T3aN0M0	3+4	0	8T	8N
9	56	9.78	T2cN0M0	3+4	0	9T	9N
10	75	10.93	T2cN0M0	3+4	0	10T	10N
11	57	6.99	T2cN0M0	3+4	0	11T*	11N
12	80	22.38	T1cN0M0	4+3	0	12T	12N*
13	75	12.69	T4N0M0	5+3	Bladder	13T	13N
14	73	12.8	T2bN0M0	3+2	0	14T	14N
*Samples only have single end RNA-seq data without available paired-end reads data from the public source.
Regarding Data-set 3, “Patients and samples: Prostate cancer and adjacent normal tissues from 14 patients obtained from Shanghai Changhai Hospital were selected as a discovery cohort for RNA sequencing. Beads containing oligo (dT) were used to isolate poly(A) mRNA from total RNA. Purified mRNA was then fragmented in fragmentation buffer. Using these short fragments as templates, random hexamer-pr…
