# Supplementary material for: Identification of Pathogen Signatures in Prostate Cancer Using RNA-seq
Source: PLoS One. 2015 Jun 8;10(6):e0128955. doi: 10.1371/journal.pone.0128955 (PMC4460021; doi:10.1371/journal.pone.0128955)
Supplement: S2 File — (XLSX) [file pone.0128955.s002.xlsx]

## Sheet: Data set1_Pooled
P.acnes genome coverage in pooled biopsy-proven prostate cancer sample and biopsy sample with no detectable cancer.
Chromosome	Start	End	SRR1232072.bam.Nucleotide#	SRR1232073.bam.Nucleotide#
NC_006085.1	100001	200000	50	0
NC_006085.1	300001	400000	50	0
NC_006085.1	400001	500000	98	0
NC_006085.1	600001	700000	26	0
NC_006085.1	1200001	1300000	44	0
NC_006085.1	1400001	1500000	49	0
NC_006085.1	1900001	2000000	150	0
NC_006085.1	2300001	2400000	147	0
SRR1232072: Pooled biopsy-proven prostate cancer sample
SRR1232073: Sample with no detectable cancer

## Sheet: Data set2_Western
P.acnes genome coverage in Caucasian prostate cancer patients
Chromosome	Start	End	SRR057629.bam.Nucleotide#	SRR057630.bam.Nucleotide#	SRR057631.bam.Nucleotide#	SRR057632.bam.Nucleotide#	SRR057633.bam.Nucleotide#	SRR057634.bam.Nucleotide#	SRR057635.bam.Nucleotide#	SRR057636.bam.Nucleotide#	SRR057637.bam.Nucleotide#	SRR057638.bam.Nucleotide#	SRR057639.bam.Nucleotide#	SRR057640.bam.Nucleotide#	SRR057641.bam.Nucleotide#	SRR057642.bam.Nucleotide#	SRR057643.bam.Nucleotide#	SRR057644.bam.Nucleotide#	SRR057645.bam.Nucleotide#	SRR057646.bam.Nucleotide#	SRR057647.bam.Nucleotide#	SRR057648.bam.Nucleotide#	SRR057649.bam.Nucleotide#	SRR057650.bam.Nucleotide#	SRR057651.bam.Nucleotide#	SRR057652.bam.Nucleotide#	SRR057653.bam.Nucleotide#	SRR057654.bam.Nucleotide#	SRR057655.bam.Nucleotide#	SRR057656.bam.Nucleotide#	SRR057657.bam.Nucleotide#	SRR057658.bam.Nucleotide#
NC_006085.1	1	100000	1180	500	1192	3804	1600	320	837	1487	1333	585	2467	728	699	601	1232	1046	7176	2426	2866	2568	419	681	1138	783	291	2314	4394	1834	1383	1285
NC_006085.1	100001	200000	1286	542	1310	2817	1901	402	1098	1589	1886	877	2468	873	869	745	1257	697	6202	2196	2795	1481	542	329	1343	197	248	1698	3443	2343	1588	1335
NC_006085.1	200001	300000	1034	577	1145	2904	1194	576	638	1268	1229	367	2075	701	544	751	1344	854	5449	2162	2788	1886	483	711	1237	454	674	1914	2671	1590	1210	1371
NC_006085.1	300001	400000	731	405	1706	3859	1724	351	854	1701	809	649	2509	581	1282	762	1312	845	6734	2158	2565	1128	737	1037	1447	377	361	1846	2795	1652	1466	1576
NC_006085.1	400001	500000	1124	789	1188	2462	1299	387	849	1266	1444	801	1966	603	973	641	954	665	5906	1958	2441	2080	790	731	1340	485	261	2136	3688	1714	1731	1007
NC_006085.1	500001	600000	1050	683	1064	4047	1737	505	871	1502	842	711	2723	523	518	531	1070	1094	6917	2180	2455	1765	639	585	1402	283	291	1879	3348	1579	1094	1375
NC_006085.1	600001	700000	901	804	1900	3853	1438	514	762	1051	904	661	2333	200	640	922	957	1172	5158	2051	2389	1282	500	702	1390	348	140	3620	4056	2038	713	1078
NC_006085.1	700001	800000	1261	819	740	3743	1112	546	1254	1713	1054	860	2232	351	455	667	1256	880	5940	2081	2521	1653	478	721	1701	459	344	2082	3591	1369	1540	1111
NC_006085.1	800001	900000	1250	759	1087	3656	1239	813	612	1486	1762	1039	1970	507	766	771	1855	1023	8010	2004	2574	1554	718	514	1286	319	199	2108	3558	1704	1491	1466
NC_006085.1	900001	1000000	1191	637	1230	2419	1140	912	1148	926	1068	554	2097	568	615	757	1020	1740	5662	1750	2422	1385	382	625	942	1261	739	1622	2534	1978	1365	1021
NC_006085.1	1000001	1100000	922	813	1312	3877	1642	418	1142	1374	1041	703	1894	584	1083	844	1395	1029	6271	1878	2565	2569	596	941	1593	397	516	1889	3537	1978	1503	1051
NC_006085.1	1100001	1200000	1044	889	1019	3412	708	353	811	1275	1401	892	1752	544	554	761	1282	1245	7337	2175	2312	2411	491	541	1662	198	297	1332	3965	1492	1408	1642
NC_006085.1	1200001	1300000	1156	510	1471	3189	1666	386	917	2060	1661	366	1852	751	928	1042	1161	1296	5808	2521	3066	1860	226	423	1472	354	273	1762	3398	1626	1528	920
NC_006085.1	1300001	1400000	1199	589	1782	2615	1750	386	1119	1561	1260	376	1831	459	834	637	1054	792	7165	2507	2674	2060	671	407	1267	625	378	1390	2877	1721	1351	915
NC_006085.1	1400001	1500000	915	701	1104	3515	1972	327	887	1493	1729	292	1931	394	674	797	1264	1023	5583	1820	2225	2014	268	888	1413	362	496	1524	3604	1682	1711	1071
NC_006085.1	1500001	1600000	875	693	1467	3185	1619	377	903	1543	914	548	1853	463	639	1063	1219	1216	6894	2539	2520	1942	925	674	839	321	529	1336	3664	1511	1568	2331
NC_006085.1	1600001	1700000	1142	409	691	4091	1525	753	878	1504	1391	765	1782	518	814	672	1353	740	5424	2136	2948	2058	684	659	1219	594	353	1752	3963	1815	1634	1364
NC_006085.1	1700001	1800000	887	775	663	1874	1540	389	771	1184	1486	618	1917	554	420	511	1249	805	3609	1694	2066	1377	426	572	1292	385	389	1361	2526	1460	1180	1051
NC_006085.1	1800001	1900000	1067	772	993	3344	1710	338	757	1489	1132	597	1917	562	793	688	1358	942	6416	1845	2682	1902	503	496	1371	387	329	2016	3749	1934	1385	1244
NC_006085.1	1900001	2000000	898	756	1070	3336	1411	399	860	1641	1066	604	2077	455	977	520	1347	1211	6287	2115	2405	1839	517	591	1125	440	157	1971	3868	2240	1624	1054
NC_006085.1	2000001	2100000	1201	596	819	3137	2062	428	1071	1830	785	484	2097	535	869	1155	1688	728	5726	2059	2637	1949	560	552	1957	196	330	1635	2944	1467	1453	1113
NC_006085.1	2100001	2200000	1302	530	1101	2737	1337	348	1319	1606	1285	561	2042	362	408	851	1105	845	5621	2288	2441	2039	409	520	1350	314	245	1704	4183	1606	1414	867
NC_006085.1	2200001	2300000	950	624	1317	2106	1664	392	509	1497	965	646	1795	569	515	496	1423	647	4329	1610	2507	1088	535	566	718	364	510	1766	2805	1830	1377	1309
NC_006085.1	2300001	2400000	1180	648	1208	3236	1748	410	760	1344	952	521	1590	617	420	546	1090	494	5863	3015	2922	1275	614	691	1240	533	252	1758	4700	2098	1105	1632
NC_006085.1	2400001	2500000	935	847	1192	3296	1627	525	827	1615	1142	835	1739	686	888	563	1126	762	6698	2127	2593	1694	581	691	1266	397	405	2005	2515	1770	1664	1423
NC_006085.1	2500001	2560265	1108	360	729	2302	883	343	264	700	720	669	1448	177	368	262	673	652	3521	944	1557	1137	459	555	902	251	318	1617	2220	1188	1057	1135
Cells in column headers marked in yellow were cancer samples while cells without marks were adjacent samples
Descriptions in column headers marked in red were cancer samples with available mRNA-seq data for matched adjacent samples

## Sheet: Data set3_Chinese
P.acnes genome coverage in prostate cancer patients from Chinese population
Chromosome	Start position	End position	1N.bam.Nucleotide#	1T.bam.Nucleotide#	2N.bam.Nucleotide#	2T.bam.Nucleotide#	3N.bam.Nucleotide#	3T.bam.Nucleotide#	4N.bam.Nucleotide#	5N.bam.Nucleotide#	6T.bam.Nucleotide#	7N.bam.Nucleotide#	7T.bam.Nucleotide#	8N.bam.Nucleotide#	8T.bam.Nucleotide#	9N.bam.Nucleotide#	9T.bam.Nucleotide#	10N.bam.Nucleotide#	10T.bam.Nucleotide#	11N.bam.Nucleotide#	12T.bam.Nucleotide#	13N.bam.Nucleotide#	13T.bam.Nucleotide#	14N.bam.Nucleotide#	14T.bam.Nucleotide#
NC_006085.1	1	100000	630	163	955	337	0	540	0	2561	1022	187205	153952	188914	1910	175	1403	1199	500	158	135	668	457	1569	1703
NC_006085.1	100001	200000	479	175	179	0	0	164	165	1736	0	117022	152221	121711	342	500	2093	2833	0	158	312	150	665	1181	494
NC_006085.1	200001	300000	771	0	0	303	159	0	145	2998	0	38653	81421	70048	618	0	180	1588	1016	1028	0	150	0	0	2081
NC_006085.1	300001	400000	626	996	169	180	360	530	528	989	468	97952	158785	172723	0	720	2095	2404	0	492	0	0	176	1940	1504
NC_006085.1	400001	500000	600	1230	1470	359	0	180	180	1872	0	990179	564749	964069	307	891	180	180	320	889	162	180	281	180	2094
NC_006085.1	500001	600000	1180	503	339	180	0	0	0	1149	480	510560	465544	493393	1518	0	1619	1377	152	803	0	360	324	327	1000
NC_006085.1	600001	700000	996	3467	1140	0	0	720	152	1591	300	148567	105244	147682	1885	1788	1604	687	1037	345	175	665	511	997	3151
NC_006085.1	700001	800000	180	1218	0	522	0	1072	166	2923	180	357935	201519	369380	1619	2371	166	2791	1069	525	339	148	0	0	612
NC_006085.1	800001	900000	938	1372	0	760	0	980	315	1480	492	1674930	1206320	1575170	634	0	155	4343	170	180	168	157	350	1250	1134
NC_006085.1	900001	1000000	425	360	0	0	0	169	0	1634	0	244835	162401	221922	1213	2676	845	180	532	0	0	0	162	515	921
NC_006085.1	1000001	1100000	176	1014	338	472	602	312	818	2133	340	341309	191731	262317	841	0	2931	2758	164	145	0	448	341	1371	0
NC_006085.1	1100001	1200000	1793	828	141	292	0	180	284	629	165	140436	251187	229025	1410	360	162	470	180	511	0	510	0	1189	2764
NC_006085.1	1200001	1300000	1219	2494	163	145	1220	179	180	1185	157	344870	264485	364401	2299	0	0	2776	178	342	170	0	155	1954	353
NC_006085.1	1300001	1400000	818	1505	494	177	1260	0	355	1818	0	10060	33885	35377	539	0	0	2118	353	163	0	295	0	1571	881
NC_006085.1	1400001	1500000	691	350	331	460	0	1041	0	1667	538	30882	44293	37850	538	1349	152	1751	1194	1112	0	1381	522	2667	1339
NC_006085.1	1500001	1600000	528	517	496	0	360	180	0	1361	155	63832	84968	71650	500	167	892	1567	345	618	161	498	339	479	2207
NC_006085.1	1600001	1700000	170	847	360	150	0	145	0	559	474	470640	262725	638472	1059	0	1080	2918	524	308	0	180	0	720	1080
NC_006085.1	1700001	1800000	601	1499	641	0	715	540	0	613	0	87307	114489	89380	0	480	360	180	145	0	501	144	155	2266	0
NC_006085.1	1800001	1900000	619	1053	0	0	714	0	162	1555	0	138235	203357	200943	3205	0	869	5107	846	331	0	0	155	826	601
NC_006085.1	1900001	2000000	485	702	477	0	167	150	180	667	0	64913	65154	88058	879	337	0	6091	0	515	0	180	516	849	320
NC_006085.1	2000001	2100000	1690	329	144	144	175	0	299	280	0	236809	111121	213544	2316	0	540	748	1402	311	180	502	0	2131	1038
NC_006085.1	2100001	2200000	646	1856	324	0	862	180	178	1326	0	125248	104419	138457	530	165	151	1423	509	0	0	328	0	1026	2062
NC_006085.1	2200001	2300000	868	1387	1274	0	174	168	0	957	0	111628	667239	181843	0	0	896	715	715	279	319	489	461	1254	130
NC_006085.1	2300001	2400000	1106	1382	0	358	0	0	155	1737	291	254907	335638	415122	706	5236	1014	973	360	337	0	611	525	698	837
NC_006085.1	2400001	2500000	313	360	319	333	0	359	178	2131	453	177109	191754	240682	540	1689	0	4097	637	495	0	174	443	1864	2328
NC_006085.1	2500001	2560265	0	694	276	180	180	0	306	327	0	12621	7222	13013	1573	0	0	0	0	0	154	0	0	1693	0

## Sheet: Chinese transcript
geneid	1N	1T	2N	2T	3N	3T	4N	5N	6T	7N	7T	8N	8T	9N	9T	10N	10T	11N	12T	13N	13T	14N	14T
gene7_chrNC_006085.1	0	0	0	0	0	0	0	0	0	0	0	0	0	0	6	0	0	0	0	0	0	0	0
gene13_chrNC_006085.1	0	0	0	0	0	0	0	0	0	0	0	0	0	0	0	3	0	0	0	0	0	0	0
gene15_chrNC_006085.1	0	0	0	0	0	0	0	0	0	0	0	0	0	0	0	0	0	0	0	0	0	0	2
gene22_chrNC_006085.1	0	0	0	0	0	0	0	0	0	42	70	14	0	0	0	0	0	0	0	0	0	0	0
gene26_chrNC_006085.1	0	0	0	0	0	0	0	0	0	4	0	1	0	0	0	0	0	0	0	0	0	0	0
gene29_chrNC_006085.1	0	0	0	0	0	0	0	0	0	11	21	4	0	0	0	0	0	0	0	0	0	0	0
gene31_chrNC_006085.1	0	0	0	0	0	0	0	0	0	5	5	2	0	0	0	0	0	0	0	0	0	0	0
gene32_chrNC_006085.1	0	0	0	0	0	0	0	0	0	2	1	5	0	0	0	0	0	0	0	0	0	0	0
gene36_chrNC_006085.1	0	0	0	0	0	0	0	0	0	6	7	0	0	0	0	0	0	0	0	0	0	0	0
gene37_chrNC_006085.1	0	0	0	0	0	0	0	0	0	1	1	2	0	0	0	0	0	0	0	0	0	0	0
gene39_chrNC_006085.1	0	0	0	0	0	0	0	0	0	10	8	7	0	0	0	1	0	0	0	0	0	0	0
gene40_chrNC_006085.1	0	0	0	0	0	0	0	0	0	13	6	13	0	0	0	0	0	0	0	0	0	0	0
gene41_chrNC_006085.1	0	0	1	0	0	0	0	0	0	27	14	13	0	0	0	0	0	0	0	0	0	0	0
gene43_chrNC_006085.1	0	0	0	0	0	0	0	0	0	2	0	14	0	0	0	0	0	0	0	0	0	0	0
gene44_chrNC_006085.1	0	0	0	0	0	0	0	0	0	366	220	275	0	0	0	0	0	0	0	0	0	0	0
gene45_chrNC_006085.1	0	0	0	0	0	0	0	0	0	27	13	14	0	0	0	0	3	0	0	0	0	0	0
gene46_chrNC_006085.1	0	0	0	0	0	0	0	0	0	7	5	13	0	0	0	0	0	0	0	0	0	0	0
gene50_chrNC_006085.1	0	0	0	0	0	0	0	0	0	20	20	50	0	0	0	0	0	1	0	0	0	0	0
gene51_chrNC_006085.1	0	0	0	0	0	0	0	0	0	20	25	34	0	0	0	0	0	0	0	0	0	0	0
gene58_chrNC_006085.1	0	0	0	0	0	0	0	4	0	0	0	0	0	0	0	0	0	0	0	0	0	0	0
gene59_chrNC_006085.1	0	0	0	0	0	0	0	1	0	0	0	0	0	0	0	0	0	0	1	0	0	2	0
gene60_chrNC_006085.1	0	0	0	0	0	0	0	0	0	0	0	0	3	0	0	0	0	0	0	0	0	1	0
gene64_chrNC_006085.1	0	0	0	0	0	0	0	0	0	4	4	1	0	0	1	0	0	0	0	0	0	0	0
gene65_chrNC_006085.1	0	0	0	0	0	0	0	0	0	4	9	14	0	0	0	0	0	0	0	0	0	3	0
gene66_chrNC_006085.1	0	0	0	0	0	0	0	0	0	12	21	55	0	0	0	0	0	0	0	0	0	0	0
gene67_chrNC_006085.1	0	0	0	0	0	0	0	3	0	6	12	9	0	0	0	0	0	0	0	0	0	0	0
gene68_chrNC_006085.1	0	0	0	0	0	0	0	0	0	2	8	16	0	0	0	0	0	0	0	0	0	0	0
gene69_chrNC_006085.1	0	0	0	0	0	0	0	0	0	492	403	506	0	0	0	0	0	0	0	0	0	0	0
gene73_chrNC_006085.1	0	0	0	0	0	0	0	0	0	5	0	0	0	0	0	0	0	0	0	0	0	0	0
gene74_chrNC_006085.1	0	0	0	0	0	0	0	0	0	2	3	4	0	0	0	0	0	0	0	0	0	0	0
gene75_chrNC_006085.1	0	0	0	0	0	0	0	0	0	0	2	0	0	0	0	0	0	0	0	0	0	0	0
gene79_chrNC_006085.1	1	0	0	0	0	0	0	0	0	0	0	0	0	0	0	0	0	0	0	3	1	1	0
gene80_chrNC_006085.1	0	0	0	0	0	0	0	0	0	2	0	0	0	0	0	0	0	0	0	0	0	0	0
gene81_chrNC_006085.1	1	0	0	0	0	0	0	0	0	0	0	0	0	0	0	0	0	0	0	0	0	0	2
gene82_chrNC_006085.1	0	0	0	0	0	0	0	0	2	0	0	0	0	0	0	0	0	0	0	0	0	0	0
gene84_chrNC_006085.1	0	0	0	0	0	0	0	0	0	0	0	0	0	0	0	0	0	0	0	0	0	1	2
gene85_chrNC_006085.1	0	0	0	0	0	0	0	0	3	0	0	0	0	0	0	0	0	0	0	0	0	0	0
gene91_chrNC_006085.1	0	0	0	0	0	0	0	0	0	0	0	0	0	0	0	4	0	0	0	0	0	0	0
gene93_chrNC_006085.1	0	0	0	0	0	0	0	0	0	0	0	0	0	0	0	0	0	0	0	0	0	3	0
gene95_chrNC_006085.1	0	0	0	0	0	0	0	0	0	0	1	2	0	0	0	0	0	0	0	1	0	0	0
gene100_chrNC_006085.1	0	0	0	0	0	0	0	2	0	0	0	0	0	0	0	0	0	0	0	0	1	0	0
gene105_chrNC_006085.1	0	0	0	0	0	0	0	0	0	0	0	0	0	0	8	0	0	0	0	0	0	0	0
gene107_chrNC_006085.1	0	0	0	0	0	0	0	0	0	0	0	0	0	0	0	8	0	0	0	0	0	0	0
gene114_chrNC_006085.1	0	0	0	0	0	0	0	0	0	2	12	11	0	0	0	0	0	0	0	0	0	0	0
gene115_chrNC_006085.1	0	0	0	0	0	0	0	0	0	0	5	0	0	0	0	0	0	0	0	0	0	0	0
gene116_chrNC_006085.1	0	0	0	0	0	0	0	6	0	1	24	15	0	0	0	0	0	0	0	0	0	0	0
gene117_chrNC_006085.1	0	0	0	0	0	0	0	0	0	0	0	0	0	0	0	0	0	0	0	0	0	0	2
gene118_chrNC_006085.1	0	0	0	0	0	0	0	0	0	12	5	0	0	0	0	0	0	0	0	0	0	0	0
gene124_chrNC_006085.1	0	0	0	0	0	0	0	0	0	29	49	83	0	0	0	0	0	0	0	0	0	0	0
gene125_chrNC_006085.1	0	0	0	0	0	0	0	0	0	16	11	12	0	0	0	0	0	0	0	0	0	0	0
gene126_chrNC_006085.1	0	0	0	0	0	0	0	0	0	4	13	11	0	0	0	0	0	0	0	0	0	0	0
gene128_chrNC_006085.1	0	0	0	0	0	0	0	1	0	2	2	1	0	0	0	0	0	0	1	0	0	0	0
gene129_chrNC_006085.1	0	0	0	0	0	0	0	0	0	0	2	6	0	0	0	0	0	0	0	0	0	0	0
gene130_chrNC_006085.1	0	0	0	0	0	0	0	0	0	3	9	4	0	0	0	0	0	0	0	0	0	0	0
gene140_chrNC_006085.1	0	0	0	0	0	0	0	0	0	0	0	0	0	0	0	4	0	0	0	0	0	0	0
gene143_chrNC_006085.1	0	0	1	0	0	0	0	0	0	0	0	0	0	3	0	0	0	0	0	0	0	0	0
gene148_chrNC_006085.1	0	0	0	0	0	0	0	0	0	32	15	61	0	0	0	0	0	0	0	0	0	0	0
gene149_chrNC_006085.1	0	0	0	0	0	0	0	0	0	31	23	43	0	0	0	0	0	0	0	0	0	0	0
gene150_chrNC_006085.1	0	0	0	0	0	0	0	0	0	266	216	199	1	0	0	0	0	0	0	0	0	0	0
gene154_chrNC_006085.1	0	0	0	0	0	0	0	0	0	17	10	28	0	0	0	0	0	0	0	0	0	0	0
gene155_chrNC_006085.1	1	0	0	0	0	0	0	0	0	3	4	3	0	0	0	0	0	0	0	0	0	0	0
gene158_chrNC_006085.1	0	0	0	0	0	0	0	0	0	4	6	6	0	0	0	0	0	0	0	0	0	0	0
gene159_chrNC_006085.1	0	1	0	0	0	0	0	0	0	119	186	47	0	0	0	1	0	0	0	0	0	0	0
gene160_chrNC_006085.1	0	0	0	0	0	0	0	0	0	132	267	164	0	0	0	0	0	0	0	0	0	0	0
gene161_chrNC_006085.1	0	0	0	0	0	0	0	0	0	10	3	10	0	0	0	0	0	0	0	0	0	0	0
gene162_chrNC_006085.1	0	0	0	0	0	0	0	0	0	7	14	3	0	0	0	0	0	0	0	0	1	0	0
gene165_chrNC_006085.1	0	0	0	0	0	0	0	0	0	2	6	3	0	0	0	0	0	0	0	0	0	0	0
gene170_chrNC_006085.1	0	0	0	0	0	0	0	0	0	0	15	11	0	0	0	0	0	0	0	0	0	0	0
gene171_chrNC_006085.1	0	0	0	0	0	0	0	0	0	0	0	1	0	0	0	3	0	0	0	0	0	0	0
gene172_chrNC_006085.1	0	0	0	0	0	0	0	0	0	0	2	8	0	0	0	0	0	0	0	0	0	0	0
gene173_chrNC_006085.1	0	0	0	0	0	0	0	0	0	23	64	23	0	0	0	0	0	0	0	0	0	0	0
gene174_chrNC_006085.1	0	0	0	0	0	0	0	0	0	0	0	0	0	0	0	0	2	0	0	0	0	0	0
gene176_chrNC_006085.1	1	0	0	0	0	0	0	0	0	0	1	1	0	0	0	0	0	2	0	0	0	0	4
gene178_chrNC_006085.1	0	0	0	0	0	0	0	0	0	0	0	0	0	0	0	0	2	0	0	0	0	0	0
gene182_chrNC_006085.1	0	0	0	0	0	0	0	3	0	0	0	0	0	0	0	0	0	0	0	0	0	0	0
gene183_chrNC_006085.1	0	0	0	0	0	0	0	0	0	0	12	14	0	0	0	0	0	0	0	0	0	0	0
gene194_chrNC_006085.1	2	0	0	0	0	0	0	0	0	0	0	0	0	0	0	0	0	0	0	0	0	0	0
gene195_chrNC_006085.1	0	0	0	0	0	0	0	0	0	8	9	2	0	0	0	0	0	0	0	0	0	0	0
gene196_chrNC_006085.1	0	0	0	0	0	0	0	0	0	8	21	6	0	0	0	0	0	0	0	0	0	0	0
gene197_chrNC_006085.1	0	0	0	0	0	0	0	0	0	8	32	8	0	0	0	0	0	0	0	0	0	0	0
gene198_chrNC_006085.1	0	0	0	0	0	0	0	0	0	3	1	0	0	0	0	0	0	0	0	0	0	0	0
gene200_chrNC_006085.1	0	0	0	0	0	0	0	0	0	55	95	43	0	0	0	0	0	0	0	0	0	0	3
gene201_chrNC_006085.1	0	0	0	0	0	0	1	0	0	0	2	0	0	0	0	0	0	0	0	0	0	0	0
gene202_chrNC_006085.1	0	0	0	0	0	0	0	0	0	0	0	0	3	0	0	0	0	0	0	0	0	0	0
gene206_chrNC_006085.1	1	0	0	0	0	0	0	0	0	11	20	23	0	0	0	0	0	0	0	0	0	0	0
gene210_chrNC_006085.1	0	0	0	0	0	0	0	0	0	3	2	3	0	0	0	0	0	0	0	0	0	0	0
gene211_chrNC_006085.1	0	0	0	1	0	0	0	0	0	20	24	46	0	0	0	0	0	0	0	0	0	0	0
gene212_chrNC_006085.1	0	0	0	0	0	0	0	2	0	49	96	161	0	0	0	0	0	0	0	0	0	0	0
gene213_chrNC_006085.1	0	0	0	0	0	0	0	0	0	15	29	19	0	0	0	0	0	0	0	0	0	0	0
gene214_chrNC_006085.1	0	0	0	0	0	0	0	0	0	1	1	2	0	0	0	0	0	0	0	0	0	0	1
gene218_chrNC_006085.1	1	0	0	0	0	0	0	0	0	0	0	0	0	0	1	0	2	1	0	0	0	0	0
gene240_chrNC_006085.1	0	0	0	0	0	0	0	0	0	6	2	2	0	0	0	0	0	0	0	0	0	0	0
gene241_chrNC_006085.1	0	0	0	0	0	0	0	0	0	7	2	4	0	0	0	0	0	0	0	0	0	0	0
gene243_chrNC_006085.1	0	0	0	0	0	0	0	0	0	3	0	4	0	0	0	0	0	0	0	0	0	0	4
gene244_chrNC_006085.1	0	0	0	0	0	0	0	0	0	1	3	6	0	0	0	6	0	0	0	0	0	0	0
gene245_chrNC_006085.1	0	0	0	0	0	0	0	0	0	2	11	5	0	0	0	0	0	0	0	0	0	0	0
gene246_chrNC_006085.1	0	0	0	0	0	0	0	3	0	2	18	0	0	0	0	0	0	0	0	0	0	0	0
gene249_chrNC_006085.1	0	0	0	1	0	0	0	0	0	5	6	7	0	0	0	0	0	0	0	0	0	0	0
gene254_chrNC_006085.1	0	0	0	0	0	0	0	0	0	0	0	0	0	0	0	0	0	0	0	0	0	0	4
gene255_chrNC_006085.1	0	0	0	0	0	0	0	3	0	0	4	9	0	0	0	0	0	0	0	0	0	0	0
gene257_chrNC_006085.1	0	0	0	0	0	0	0	0	0	0	2	0	0	0	0	0	0	0	0	0	0	0	0
gene265_chrNC_006085.1	0	0	0	0	0	0	0	0	0	1	2	0	0	0	0	0	0	0	0	0	0	0	0
gene266_chrNC_006085.1	0	0	0	0	0	0	0	0	0	0	0	0	0	0	2	0	0	0	0	0	0	0	0
gene270_chrNC_006085.1	0	0	0	0	0	0	0	0	0	0	4	12	0	0	0	0	0	0	0	0	0	0	0
gene272_chrNC_006085.1	0	0	0	0	0	0	0	0	0	76	161	250	0	0	0	0	0	0	0	0	0	4	0
gene277_chrNC_006085.1	0	0	0	0	0	0	1	0	0	25	64	94	0	0	0	0	0	0	0	0	0	0	0
gene279_chrNC_006085.1	1	0	0	0	0	0	0	2	0	160	365	195	0	0	0	0	0	0	0	0	0	0	0
gene280_chrNC_006085.1	0	0	0	0	0	0	0	0	0	46	19	19	0	0	0	0	0	0	0	0	0	0	0
gene281_chrNC_006085.1	0	0	0	0	0	0	0	0	0	10	1	5	0	0	3	0	0	0	0	0	0	0	0
gene282_chrNC_006085.1	0	0	0	0	0	0	0	0	0	6	1	0	0	0	0	0	0	0	0	0	0	0	0
gene286_chrNC_006085.1	0	0	0	0	0	0	0	0	0	11	6	11	0	0	0	0	0	0	0	0	0	0	0
gene287_chrNC_006085.1	0	0	1	0	0	0	0	0	0	5	3	5	0	0	0	0	0	0	0	0	0	0	0
gene288_chrNC_006085.1	0	0	0	0	0	0	0	0	0	2	2	3	0	0	0	0	0	0	0	0	0	0	0
gene290_chrNC_006085.1	0	0	0	0	0	0	0	0	0	0	1	3	0	0	0	0	0	0	0	0	0	0	0
gene295_chrNC_006085.1	0	0	0	0	2	0	0	0	0	0	0	0	0	0	0	0	0	0	0	0	0	0	0
gene297_chrNC_006085.1	0	0	0	0	0	0	0	0	0	0	2	0	0	0	0	0	0	0	0	0	0	0	0
gene306_chrNC_006085.1	0	0	0	0	0	2	0	0	0	0	0	0	0	0	0	0	0	0	0	0	0	0	0
gene308_chrNC_006085.1	0	0	0	0	0	0	0	0	0	2	3	0	0	0	0	0	0	0	0	0	0	0	0
gene309_chrNC_006085.1	0	0	0	0	0	0	0	0	0	0	0	0	0	0	5	0	0	0	0	0	0	0	0
gene311_chrNC_006085.1	0	0	0	0	0	0	0	0	0	0	0	0	0	0	0	0	0	0	0	0	0	4	0
gene312_chrNC_006085.1	0	3	0	0	0	0	0	0	0	0	0	0	0	0	2	0	0	0	0	0	0	0	0
gene321_chrNC_006085.1	0	0	0	0	0	0	0	0	0	3	1	0	0	0	0	0	0	0	0	0	0	0	0
gene332_chrNC_006085.1	0	0	0	0	0	0	0	0	0	0	0	0	0	4	0	0	0	0	0	0	0	0	0
gene335_chrNC_006085.1	0	0	0	0	0	0	0	0	0	0	0	0	0	0	0	0	0	3	0	0	0	0	5
gene337_chrNC_006085.1	0	1	0	0	0	0	0	0	0	75	56	80	0	0	0	0	0	0	0	0	0	0	0
gene338_chrNC_006085.1	0	0	0	0	0	0	0	0	0	0	2	0	0	0	0	0	0	0	0	0	0	0	0
gene339_chrNC_006085.1	0	2	0	0	0	0	2	0	0	6	11	7	0	0	0	0	0	0	0	0	0	1	0
gene341_chrNC_006085.1	0	0	0	0	0	0	0	0	0	77	89	184	0	0	0	0	0	0	0	0	0	0	0
gene342_chrNC_006085.1	0	0	0	0	0	0	0	0	0	0	0	3	0	0	0	0	0	0	0	0	0	0	0
gene343_chrNC_006085.1	0	0	0	0	0	0	0	0	0	29	38	37	0	0	0	0	0	0	0	0	0	0	0
gene344_chrNC_006085.1	0	0	0	0	0	0	0	0	0	24	33	33	0	0	0	0	0	0	0	0	0	0	0
gene345_chrNC_006085.1	0	0	0	0	0	0	0	0	0	10	24	18	0	0	0	0	0	0	0	0	0	0	0
gene347_chrNC_006085.1	0	1	0	0	0	1	0	0	0	5	8	9	0	0	0	0	0	0	0	0	0	0	0
gene348_chrNC_006085.1	0	0	0	0	0	0	0	0	0	4	7	13	0	0	0	0	0	0	0	0	0	0	0
gene349_chrNC_006085.1	0	0	0	0	0	0	0	0	0	29	12	22	0	1	0	0	0	0	0	0	0	0	0
gene350_chrNC_006085.1	0	0	0	0	0	0	0	0	0	1	0	6	0	0	0	0	0	0	0	0	0	0	0
gene351_chrNC_006085.1	0	0	0	0	0	0	0	0	0	43	17	24	0	0	0	0	0	0	0	0	0	0	0
gene352_chrNC_006085.1	0	0	0	0	0	0	0	0	0	23	32	31	0	0	0	0	0	0	0	0	0	0	0
gene353_chrNC_006085.1	0	0	0	0	0	0	0	0	0	1	0	5	0	0	0	0	0	0	0	0	0	0	0
gene355_chrNC_006085.1	0	0	2	0	0	0	0	0	0	1	2	0	0	0	0	0	0	0	0	0	0	0	0
gene358_chrNC_006085.1	1	0	0	0	0	0	0	0	0	27	3	13	0	0	0	0	0	0	0	0	0	0	0
gene359_chrNC_006085.1	0	0	0	0	0	0	0	0	0	155	73	288	0	0	0	0	0	0	0	0	0	0	0
gene360_chrNC_006085.1	0	0	0	0	0	0	0	0	0	468	178	439	0	0	0	0	0	0	0	0	0	0	0
gene361_chrNC_006085.1	0	0	0	0	0	0	0	0	0	785	260	472	0	0	0	0	0	0	0	0	0	0	0
gene362_chrNC_006085.1	0	0	0	0	0	0	0	0	0	1155	416	365	0	0	0	0	0	0	0	0	0	0	0
gene363_chrNC_006085.1	0	0	0	0	0	0	0	0	0	526	368	89	0	0	0	0	0	0	0	0	0	0	0
gene365_chrNC_006085.1	0	0	0	0	0	0	0	0	0	387	407	274	0	0	0	0	2	0	0	0	0	0	0
gene366_chrNC_006085.1	0	0	0	0	0	0	0	0	0	122	62	80	2	0	0	0	0	0	0	0	0	0	0
gene367_chrNC_006085.1	0	0	0	0	0	0	0	0	0	690	439	624	0	0	0	0	0	0	0	0	0	0	0
gene369_chrNC_006085.1	0	0	0	0	0	0	0	0	0	91	75	33	0	0	0	0	0	0	0	0	0	0	0
gene374_chrNC_006085.1	0	0	0	0	0	0	0	0	0	96	87	157	0	0	0	0	0	0	0	0	0	0	0
gene376_chrNC_006085.1	0	0	0	0	0	0	0	0	0	220	214	341	0	0	0	1	0	0	0	0	0	0	0
gene380_chrNC_006085.1	0	0	0	0	0	0	0	0	0	0	0	0	0	0	0	0	0	0	0	0	0	0	2
gene382_chrNC_006085.1	0	0	0	0	0	0	0	0	0	144	161	244	0	0	0	0	0	0	0	0	0	0	0
gene386_chrNC_006085.1	0	0	0	2	0	0	0	0	0	0	0	0	0	0	0	0	0	0	0	0	0	0	0
gene389_chrNC_006085.1	0	0	0	0	0	0	0	0	0	0	5	1	0	0	0	0	0	0	0	0	0	0	0
gene391_chrNC_006085.1	0	0	3	0	0	0	0	0	0	0	0	0	0	0	0	0	0	0	0	0	0	0	0
gene393_chrNC_006085.1	2	2	0	0	0	0	0	0	0	0	4	0	0	0	0	0	0	0	0	0	0	0	0
gene395_chrNC_006085.1	0	0	0	0	0	0	0	0	0	42	67	47	0	0	0	0	0	0	0	0	0	0	0
gene396_chrNC_006085.1	0	0	0	0	0	0	0	0	0	17	21	10	0	0	0	0	0	0	0	0	0	0	0
gene399_chrNC_006085.1	0	0	0	0	0	0	0	0	0	18	11	29	0	0	0	0	0	0	0	0	0	0	0
gene400_chrNC_006085.1	0	0	0	0	0	0	0	0	0	66	45	19	0	0	0	0	0	0	0	0	0	0	0
gene404_chrNC_006085.1	0	0	0	0	0	0	0	0	0	2	1	2	0	4	0	0	0	0	0	0	0	0	0
gene413_chrNC_006085.1	0	2	0	0	0	0	0	0	0	0	0	0	0	0	0	0	0	0	0	0	0	0	0
gene414_chrNC_006085.1	0	0	0	0	0	0	0	2	0	0	0	0	0	0	0	0	0	0	0	0	0	0	0
gene415_chrNC_006085.1	0	0	0	0	0	0	0	0	0	71	18	79	0	0	0	0	0	0	0	0	0	0	0
gene416_chrNC_006085.1	0	0	0	0	0	0	0	0	0	515	156	1104	0	0	0	0	0	0	0	0	0	0	2
gene417_chrNC_006085.1	0	0	0	0	0	0	0	0	0	0	1	2	0	0	0	0	0	0	0	0	1	0	3
gene418_chrNC_006085.1	0	0	0	0	0	0	0	2	0	114	41	394	0	0	0	0	0	0	0	0	0	0	0
gene419_chrNC_006085.1	0	0	0	0	0	0	0	0	0	3	5	18	0	0	0	0	0	0	0	0	0	0	0
gene420_chrNC_006085.1	0	0	0	0	0	0	0	0	0	0	3	5	0	0	0	0	0	0	0	0	0	0	0
gene422_chrNC_006085.1	0	0	0	0	0	0	0	0	0	1	2	0	0	0	0	0	0	0	0	0	0	0	0
gene427_chrNC_006085.1	0	0	0	0	0	0	0	4	0	0	0	0	0	0	0	0	0	0	0	0	0	0	0
gene435_chrNC_006085.1	0	0	0	0	0	0	0	0	0	37	9	27	0	0	0	0	0	0	0	0	0	0	0
gene441_chrNC_006085.1	0	0	1	0	0	0	0	0	0	4	0	16	0	0	0	0	0	0	0	0	0	0	0
gene447_chrNC_006085.1	0	0	0	0	0	0	0	0	0	5	5	5	0	0	0	0	0	0	0	0	0	0	0
gene448_chrNC_006085.1	0	0	0	0	0	0	0	0	0	11	11	83	0	0	0	0	0	0	0	0	0	0	0
gene449_chrNC_006085.1	0	0	0	0	0	0	0	0	0	0	6	15	0	0	0	0	0	0	0	0	0	0	0
gene450_chrNC_006085.1	0	0	0	0	0	0	0	0	0	2	34	118	0	0	0	0	0	0	0	0	0	0	0
gene453_chrNC_006085.1	0	0	0	0	0	0	0	0	0	0	0	0	4	0	0	0	0	0	0	0	0	0	0
gene454_chrNC_006085.1	0	0	0	0	0	0	0	0	0	2	2	14	0	0	0	0	0	0	0	0	0	0	0
gene455_chrNC_006085.1	0	0	0	0	0	0	0	0	0	5	4	7	0	0	0	0	0	0	0	0	0	0	0
gene456_chrNC_006085.1	1	0	0	0	0	0	0	0	0	11	38	19	0	0	0	0	0	0	0	0	0	0	1
gene460_chrNC_006085.1	0	0	0	0	0	0	0	0	0	19	6	16	0	0	0	0	0	0	0	0	0	0	0
gene461_chrNC_006085.1	0	0	0	0	0	0	0	0	0	622	304	619	0	0	0	5	0	0	0	0	0	0	0
gene462_chrNC_006085.1	0	0	0	0	0	0	0	0	0	959	1191	779	0	0	0	0	0	0	0	0	0	0	0
gene463_chrNC_006085.1	0	0	0	0	0	0	0	0	0	266	126	291	0	0	0	0	0	0	0	0	0	0	0
gene464_chrNC_006085.1	0	0	1	1	0	0	0	0	0	573	586	283	0	0	0	0	0	0	0	0	0	0	0
gene469_chrNC_006085.1	0	0	0	0	0	0	0	0	0	2	2	4	0	0	0	0	0	0	0	0	0	0	0
gene470_chrNC_006085.1	0	0	0	0	0	0	0	0	0	0	16	3	0	0	2	0	0	0	0	0	0	0	0
gene477_chrNC_006085.1	0	0	0	0	0	0	0	0	0	3	2	1	0	0	0	0	0	0	0	0	0	0	0
gene485_chrNC_006085.1	0	0	0	0	0	0	0	0	0	11	15	33	0	0	0	0	0	0	0	0	0	0	0
gene499_chrNC_006085.1	0	0	0	0	0	0	0	0	0	0	0	2	0	0	0	0	0	0	0	0	0	0	0
gene502_chrNC_006085.1	0	0	0	0	0	0	0	0	0	0	0	5	0	0	0	0	0	0	0	0	0	0	0
gene504_chrNC_006085.1	0	0	0	0	0	0	0	0	0	1	9	7	1	0	0	0	0	0	0	0	0	1	0
gene505_chrNC_006085.1	0	0	0	0	0	0	0	0	0	140	74	182	0	0	0	0	0	0	0	0	0	0	0
gene506_chrNC_006085.1	0	0	0	0	0	0	0	0	0	31	7	25	3	0	0	0	0	0	0	0	0	0	0
gene507_chrNC_006085.1	0	0	0	0	0	0	0	0	0	159	138	247	0	0	0	0	0	0	0	0	0	0	0
gene508_chrNC_006085.1	0	0	0	0	0	0	0	0	0	101	71	94	0	0	0	0	0	0	0	0	0	0	0
gene509_chrNC_006085.1	0	0	0	0	0	0	0	2	0	0	0	0	0	0	7	0	0	0	0	0	0	0	0
gene510_chrNC_006085.1	0	0	0	0	0	0	0	0	1	6	2	28	0	0	0	0	0	0	0	0	0	0	0
gene517_chrNC_006085.1	0	0	0	0	0	0	0	0	0	2	1	1	0	0	0	0	0	0	0	0	0	0	1
gene532_chrNC_006085.1	0	0	0	0	0	0	0	0	0	0	2	5	0	0	0	0	0	0	0	0	0	0	0
gene533_chrNC_006085.1	0	0	0	0	0	0	0	0	0	2	3	8	0	0	0	0	0	0	0	0	0	0	0
gene534_chrNC_006085.1	0	0	0	0	0	0	0	0	0	4	3	0	0	0	0	0	0	0	0	0	0	0	0
gene535_chrNC_006085.1	0	0	0	0	0	0	0	0	0	0	4	3	0	0	0	0	0	0	0	0	0	0	0
gene536_chrNC_006085.1	0	0	0	0	0	0	0	0	0	12	21	15	0	0	0	0	0	0	0	0	0	0	0
gene537_chrNC_006085.1	0	0	0	0	0	0	0	0	0	0	2	16	0	0	0	0	0	0	0	0	0	0	0
gene540_chrNC_006085.1	0	0	0	0	0	0	0	0	0	0	2	0	0	0	0	0	0	0	0	0	0	0	0
gene541_chrNC_006085.1	0	0	0	0	0	0	0	0	0	4	4	32	0	0	0	0	0	0	0	0	0	0	2
gene542_chrNC_006085.1	0	0	0	0	0	0	0	0	0	22	7	27	0	0	0	0	0	0	0	0	0	0	0
gene543_chrNC_006085.1	0	0	0	0	0	0	0	0	0	4	1	2	0	0	0	0	0	0	0	0	0	0	0
gene544_chrNC_006085.1	0	0	0	0	0	0	0	0	0	25	17	29	0	0	0	0	0	0	0	0	0	0	0
gene546_chrNC_006085.1	0	0	0	0	0	0	0	1	0	0	2	2	0	0	0	0	0	0	0	0	0	0	0
gene549_chrNC_006085.1	0	0	0	0	0	0	0	0	0	2	0	1	0	0	0	0	0	0	0	0	0	0	0
gene564_chrNC_006085.1	0	0	0	0	0	0	1	0	0	0	0	0	0	0	3	0	0	0	0	0	0	0	0
gene573_chrNC_006085.1	0	0	0	0	0	0	0	0	0	0	0	0	0	3	0	0	0	0	0	0	0	0	0
gene581_chrNC_006085.1	0	3	0	0	0	0	0	0	0	0	0	0	0	0	0	0	0	0	0	0	0	1	0
gene585_chrNC_006085.1	1	0	0	0	0	0	0	0	0	4	0	0	0	0	0	0	2	0	0	0	0	0	0
gene587_chrNC_006085.1	0	0	0	0	0	0	0	0	0	2	0	0	0	0	0	0	0	0	0	0	0	0	0
gene588_chrNC_006085.1	0	0	0	0	0	0	0	0	0	7	5	22	0	0	0	0	0	0	0	0	0	0	0
gene589_chrNC_006085.1	0	0	0	0	0	0	0	0	0	5	1	22	0	0	0	0	0	0	0	0	0	0	0
gene590_chrNC_006085.1	0	0	0	0	0	0	0	0	0	0	0	5	0	0	0	0	0	0	0	0	0	0	0
gene591_chrNC_006085.1	0	0	0	0	0	0	0	0	1	0	0	3	0	0	0	0	0	0	0	0	0	0	0
gene596_chrNC_006085.1	0	0	0	0	0	0	0	0	0	3	2	1	0	0	0	0	0	0	0	0	0	0	0
gene599_chrNC_006085.1	0	0	0	0	0	1	0	0	0	2	7	11	0	0	0	0	0	0	0	0	0	0	0
gene600_chrNC_006085.1	0	3	0	0	0	0	0	0	0	318	167	266	0	0	0	0	0	0	0	0	0	0	0
gene602_chrNC_006085.1	0	0	0	0	0	0	0	0	0	256	116	290	0	0	0	0	0	0	0	0	0	0	0
gene603_chrNC_006085.1	0	0	0	0	0	0	0	0	0	2	2	4	0	0	0	0	0	0	0	0	0	0	0
gene604_chrNC_006085.1	0	0	0	0	0	0	0	0	0	4	3	4	0	0	0	0	0	0	0	0	0	0	0
gene605_chrNC_006085.1	0	0	0	0	0	0	0	1	0	3	3	1	0	0	0	0	0	0	0	0	0	0	0
gene611_chrNC_006085.1	0	0	0	0	0	0	0	0	0	3	1	3	0	0	0	0	0	0	0	0	0	0	0
gene613_chrNC_006085.1	0	0	0	0	0	0	0	0	0	0	1	7	0	0	0	0	0	0	0	0	0	0	0
gene615_chrNC_006085.1	0	0	0	0	0	0	0	0	0	36	30	36	0	0	0	0	0	0	0	0	0	0	0
gene617_chrNC_006085.1	0	0	0	0	0	0	0	0	0	65	20	94	0	0	0	0	0	0	0	0	0	0	0
gene620_chrNC_006085.1	0	0	0	0	0	0	0	0	0	6	7	17	0	0	0	0	0	0	0	0	0	0	0
gene621_chrNC_006085.1	0	0	0	0	0	0	0	0	0	0	0	4	0	0	0	0	0	0	0	0	0	0	0
gene625_chrNC_006085.1	0	0	0	0	0	0	0	0	0	14	16	28	0	0	0	0	0	0	0	0	0	0	0
gene628_chrNC_006085.1	0	0	0	0	0	0	0	0	0	119	87	8	0	0	0	0	0	0	0	0	0	0	0
gene629_chrNC_006085.1	0	0	0	0	0	0	0	0	0	52	144	3	0	0	0	0	0	0	0	0	0	0	0
gene630_chrNC_006085.1	0	5	0	0	0	0	0	0	0	0	0	0	0	0	0	0	0	0	0	0	0	0	0
gene633_chrNC_006085.1	0	0	0	0	0	0	0	0	0	0	0	0	0	0	0	0	0	0	0	0	0	0	2
gene644_chrNC_006085.1	0	0	0	0	0	0	0	0	0	0	2	4	0	0	0	0	0	0	0	0	0	0	0
gene649_chrNC_006085.1	0	0	0	0	0	0	0	0	0	0	0	0	0	0	0	3	0	0	0	0	0	0	0
gene650_chrNC_006085.1	0	1	0	1	0	0	0	0	0	2	0	0	0	0	0	0	0	0	0	0	0	0	0
gene653_chrNC_006085.1	0	0	0	0	0	0	0	0	0	100	19	88	0	0	0	0	0	0	0	0	0	0	0
gene655_chrNC_006085.1	0	0	0	0	0	0	0	0	0	28	11	57	0	0	0	0	0	0	0	0	0	0	0
gene657_chrNC_006085.1	0	0	0	0	0	0	0	0	0	93	41	23	0	0	0	0	0	0	0	0	0	0	0
gene658_chrNC_006085.1	0	0	0	0	0	0	0	0	0	3	0	0	0	0	0	0	0	0	0	0	0	0	0
gene660_chrNC_006085.1	0	0	0	0	0	0	0	0	0	4	2	0	0	0	0	0	0	0	0	0	0	0	0
gene668_chrNC_006085.1	0	0	0	0	0	0	0	0	0	0	0	0	3	5	0	0	0	0	0	0	0	0	0
gene672_chrNC_006085.1	0	0	0	0	0	0	0	4	0	0	0	0	0	0	0	0	0	0	0	0	0	0	0
gene674_chrNC_006085.1	0	0	0	0	0	0	0	0	0	100	45	115	0	4	0	11	0	0	0	1	0	0	0
gene675_chrNC_006085.1	0	0	0	0	0	0	0	0	0	70	31	101	0	0	0	0	0	0	0	0	0	0	0
gene676_chrNC_006085.1	0	0	0	0	0	0	0	0	0	1012	582	1024	0	0	0	0	0	0	0	0	0	0	0
gene677_chrNC_006085.1	0	0	0	0	0	0	0	0	0	0	3	0	0	0	0	0	0	0	0	0	0	0	0
gene679_chrNC_006085.1	0	0	0	0	0	0	0	0	0	2	2	7	0	0	0	0	0	0	0	0	0	0	0
gene681_chrNC_006085.1	0	0	0	0	0	0	0	0	0	111	82	93	0	0	0	0	0	0	0	0	0	0	0
gene683_chrNC_006085.1	0	0	0	0	0	0	0	0	0	3	1	2	0	0	0	0	0	0	0	0	0	0	0
gene689_chrNC_006085.1	0	0	0	0	0	0	0	0	0	1	1	3	0	0	0	0	0	0	0	0	0	0	0
gene690_chrNC_006085.1	0	0	0	0	0	0	0	0	0	100	85	14	0	0	0	0	0	0	0	0	0	0	0
gene691_chrNC_006085.1	0	0	0	0	0	0	0	0	0	14	10	20	0	0	0	0	0	0	0	0	0	0	0
gene693_chrNC_006085.1	0	0	0	0	0	0	0	0	0	24	11	54	0	0	0	0	1	0	0	0	0	0	0
gene694_chrNC_006085.1	0	3	0	0	0	0	1	0	0	1	2	0	0	0	0	0	0	0	0	0	0	0	0
gene699_chrNC_006085.1	0	0	0	0	0	0	0	0	0	28	16	20	0	0	0	0	0	0	0	0	0	0	0
gene703_chrNC_006085.1	0	0	0	0	0	0	0	3	0	0	0	0	0	0	0	0	0	0	0	0	0	0	0
gene706_chrNC_006085.1	0	0	0	0	0	2	0	0	0	0	0	0	0	0	0	0	0	0	0	0	0	0	0
gene707_chrNC_006085.1	0	0	0	0	0	1	0	0	0	0	0	0	0	0	0	0	0	0	0	0	0	0	2
gene713_chrNC_006085.1	0	0	0	0	0	0	0	0	0	389	167	408	0	2	0	0	0	0	0	0	0	0	0
gene717_chrNC_006085.1	0	0	0	0	0	0	0	0	0	54	43	40	0	0	0	0	0	0	0	0	0	0	0
gene719_chrNC_006085.1	0	0	0	0	0	0	0	0	0	1	1	2	0	0	0	0	0	0	0	0	0	0	0
gene720_chrNC_006085.1	0	0	0	0	0	0	0	0	0	0	0	7	0	0	0	0	0	0	0	0	0	0	0
gene722_chrNC_006085.1	0	0	0	0	0	2	0	0	0	0	0	0	0	0	0	0	0	0	0	0	0	0	0
gene730_chrNC_006085.1	1	0	0	0	0	0	0	0	0	0	5	22	0	3	0	0	0	0	0	0	0	0	0
gene738_chrNC_006085.1	0	0	0	0	0	0	0	0	0	19	3	24	0	0	0	1	0	0	0	0	0	0	0
gene739_chrNC_006085.1	0	0	0	0	0	0	0	0	0	7	4	15	0	0	0	0	0	0	0	0	0	0	0
gene741_chrNC_006085.1	0	0	0	0	0	0	0	0	0	39	30	69	0	0	0	0	0	0	0	0	0	0	0
gene742_chrNC_006085.1	0	2	0	0	0	0	0	0	0	173	138	165	0	0	0	0	0	0	0	0	0	0	0
gene743_chrNC_006085.1	0	0	0	0	0	0	0	0	0	7	3	8	0	0	0	0	0	0	0	0	0	0	3
gene745_chrNC_006085.1	0	0	0	0	0	0	0	0	0	14	8	21	0	0	0	0	0	0	0	0	0	0	0
gene746_chrNC_006085.1	0	0	0	0	0	0	0	0	0	27	36	63	0	0	0	0	0	0	0	0	0	0	0
gene747_chrNC_006085.1	0	0	0	0	0	0	0	0	0	3	0	12	0	0	0	0	0	0	0	0	0	0	0
gene750_chrNC_006085.1	0	0	0	0	0	1	0	2	0	0	0	0	0	0	0	0	0	0	0	0	0	0	0
gene754_chrNC_006085.1	0	0	0	0	0	0	0	0	0	0	3	0	0	0	0	0	0	0	0	0	0	0	1
gene756_chrNC_006085.1	0	0	0	0	0	0	0	1	0	0	0	0	4	0	0	0	0	0	0	0	0	0	0
gene758_chrNC_006085.1	0	0	0	0	0	0	0	0	0	0	0	2	0	0	0	0	0	0	0	0	0	0	0
gene760_chrNC_006085.1	0	2	0	0	0	1	0	0	0	1	2	8	0	0	0	0	0	0	0	0	0	0	0
gene761_chrNC_006085.1	0	0	0	2	0	0	0	0	1	6	3	0	0	0	0	0	0	0	0	0	0	0	0
gene762_chrNC_006085.1	0	0	0	0	0	0	1	0	0	0	1	4	0	0	0	0	0	0	0	0	0	0	0
gene765_chrNC_006085.1	0	0	0	0	0	0	0	0	0	1	2	4	0	0	0	0	0	0	0	0	0	0	0
gene767_chrNC_006085.1	0	1	0	0	0	1	0	0	0	56	46	32	0	0	0	0	0	0	0	0	0	0	0
gene773_chrNC_006085.1	0	0	0	0	0	2	0	0	0	28	6	12	0	0	0	0	0	0	0	0	0	0	0
gene776_chrNC_006085.1	0	0	0	0	0	0	0	0	1	2	0	0	0	0	0	0	0	0	0	0	0	0	0
gene777_chrNC_006085.1	0	0	0	0	0	0	0	0	0	5	2	0	0	0	0	0	0	0	0	0	0	0	3
gene783_chrNC_006085.1	0	0	0	1	0	0	0	1	0	113	45	104	0	0	0	0	0	0	0	0	0	0	0
gene784_chrNC_006085.1	0	0	0	0	0	0	0	0	0	0	1	1	0	0	0	6	0	0	0	0	0	0	0
gene786_chrNC_006085.1	0	0	0	0	0	0	0	0	0	0	2	0	0	0	0	0	0	0	0	0	0	0	0
gene790_chrNC_006085.1	0	2	0	0	0	0	0	0	0	2	1	1	0	0	0	0	0	0	0	0	0	1	0
gene791_chrNC_006085.1	0	0	0	0	0	0	0	0	0	0	0	5	0	0	0	0	0	0	0	0	0	0	0
gene792_chrNC_006085.1	0	0	0	0	0	0	0	0	0	4	3	3	0	0	0	0	0	0	0	0	0	0	0
gene793_chrNC_006085.1	0	0	0	0	0	0	0	0	0	3	4	7	0	0	0	0	0	0	0	0	0	0	0
gene794_chrNC_006085.1	0	0	0	0	0	0	0	0	0	23	8	12	0	0	0	0	0	0	0	0	0	1	0
gene795_chrNC_006085.1	0	0	0	0	0	0	0	0	0	36	16	7	0	0	0	0	0	0	0	0	0	0	0
gene796_chrNC_006085.1	0	0	0	0	0	0	0	0	0	39	7	16	0	0	0	0	0	0	0	0	0	0	0
gene797_chrNC_006085.1	0	1	0	1	0	0	0	0	0	5	0	4	0	0	0	0	0	0	0	0	0	0	0
gene799_chrNC_006085.1	0	0	0	0	0	0	0	0	0	0	4	0	0	0	0	0	0	0	0	0	0	0	0
gene800_chrNC_006085.1	0	0	0	0	0	0	0	0	0	3	16	1	0	0	0	0	0	0	0	0	0	1	0
gene802_chrNC_006085.1	0	0	0	0	0	0	0	0	0	1	9	5	0	0	0	0	0	0	0	0	0	0	0
gene805_chrNC_006085.1	0	0	0	0	0	0	0	0	0	1	2	0	0	0	0	0	0	0	0	0	0	0	0
gene809_chrNC_006085.1	0	0	0	0	0	0	0	0	0	3	0	1	0	0	0	0	0	0	0	0	0	0	0
gene812_chrNC_006085.1	0	0	0	0	0	0	0	0	0	4084	4027	3508	0	0	0	0	0	0	0	0	0	0	0
gene813_chrNC_006085.1	0	0	0	1	0	0	0	0	0	32	18	15	0	0	0	0	0	0	0	0	0	0	0
gene814_chrNC_006085.1	0	0	0	0	0	0	0	0	0	27	36	24	0	0	0	0	0	0	0	0	0	0	0
gene815_chrNC_006085.1	0	0	0	0	0	0	0	0	0	5	13	24	0	0	0	0	0	0	0	0	0	0	0
gene816_chrNC_006085.1	0	0	0	0	0	0	0	0	0	75	50	118	0	0	0	0	0	0	0	0	0	2	0
gene817_chrNC_006085.1	0	0	0	0	0	0	0	0	0	17	10	37	0	0	0	0	0	0	0	0	0	0	0
gene818_chrNC_006085.1	0	0	0	0	0	0	0	0	0	54	21	90	0	0	0	0	0	0	0	0	0	0	0
gene819_chrNC_006085.1	0	0	0	0	0	0	0	0	0	111	48	181	0	0	0	0	0	0	0	0	0	0	0
gene820_chrNC_006085.1	0	0	0	0	0	0	0	0	0	57	25	63	0	0	0	0	0	0	0	0	0	0	0
gene821_chrNC_006085.1	0	0	0	0	0	0	0	0	0	1048	427	1324	0	0	0	0	0	0	0	0	1	0	0
gene822_chrNC_006085.1	0	0	0	0	0	0	0	0	0	618	279	583	0	0	0	0	0	1	0	0	0	0	0
gene823_chrNC_006085.1	0	0	0	0	0	0	0	0	0	3071	1823	2109	0	0	0	0	0	0	0	0	0	0	0
gene825_chrNC_006085.1	0	0	0	0	0	0	0	4	0	0	1	0	0	0	0	0	0	0	0	0	0	1	0
gene826_chrNC_006085.1	0	0	0	0	0	0	0	0	0	825	274	576	0	0	0	0	0	0	0	0	0	0	0
gene830_chrNC_006085.1	0	1	0	0	0	0	0	0	0	240	114	136	0	0	0	0	0	0	0	0	0	0	1
gene833_chrNC_006085.1	0	0	0	0	0	1	0	0	0	9	42	3	0	0	0	0	0	0	0	0	0	0	0
gene835_chrNC_006085.1	0	0	0	0	0	0	0	0	0	0	2	0	0	0	3	0	0	0	0	0	0	0	0
gene837_chrNC_006085.1	0	0	0	0	0	0	0	0	0	5	6	4	0	0	0	0	0	0	0	0	0	0	0
gene838_chrNC_006085.1	0	0	0	0	0	0	0	0	0	90	62	55	0	0	0	0	0	0	0	0	0	0	0
gene840_chrNC_006085.1	3	0	0	0	0	0	0	0	0	3	5	16	0	0	0	0	0	0	0	0	0	0	0
gene841_chrNC_006085.1	0	0	0	0	0	0	0	0	0	5	6	10	0	0	0	0	0	0	0	0	0	0	0
gene846_chrNC_006085.1	0	0	0	0	0	0	0	0	0	0	4	0	0	0	0	0	0	0	0	0	0	0	0
gene848_chrNC_006085.1	0	0	0	0	0	0	0	0	0	10	3	17	0	0	0	0	0	0	0	0	0	0	0
gene849_chrNC_006085.1	0	0	0	0	0	0	0	0	0	6	0	6	0	0	0	0	0	0	0	0	0	0	0
gene850_chrNC_006085.1	0	0	0	0	0	0	0	0	0	24	4	26	0	0	0	0	0	0	0	0	0	0	0
gene852_chrNC_006085.1	0	0	0	0	0	0	0	0	0	13	2	4	0	0	0	0	0	0	0	0	0	0	0
gene853_chrNC_006085.1	0	0	0	0	0	0	0	0	0	1	2	3	0	0	0	0	0	0	0	0	0	0	0
gene854_chrNC_006085.1	0	0	0	0	0	0	0	0	0	2	0	9	0	0	0	0	0	0	0	0	0	0	0
gene858_chrNC_006085.1	0	0	0	0	0	0	0	0	0	28	15	24	0	0	0	0	0	0	0	0	0	0	0
gene859_chrNC_006085.1	0	0	0	0	0	0	0	0	0	0	0	3	0	0	0	0	0	0	0	0	0	0	0
gene860_chrNC_006085.1	0	0	0	0	0	0	0	0	0	7	2	54	0	0	0	0	0	0	0	0	0	0	0
gene865_chrNC_006085.1	0	0	0	0	0	0	0	0	0	0	4	0	0	0	0	0	0	0	0	0	0	0	0
gene868_chrNC_006085.1	0	0	0	0	0	0	0	0	0	771	505	547	0	0	0	0	0	0	0	0	0	0	0
gene871_chrNC_006085.1	0	0	0	0	0	0	0	0	0	0	3	0	0	0	0	0	0	0	0	0	0	0	0
gene872_chrNC_006085.1	0	0	0	0	0	0	0	0	0	4	0	0	0	0	0	0	0	0	0	0	0	0	0
gene873_chrNC_006085.1	0	0	0	0	0	0	0	0	0	3	2	0	0	0	0	0	0	0	0	0	0	0	0
gene879_chrNC_006085.1	0	0	0	0	0	0	0	2	0	0	0	0	0	0	0	0	0	0	0	0	0	0	0
gene880_chrNC_006085.1	0	0	0	0	0	0	0	4	0	0	0	0	0	0	0	0	0	0	0	0	0	0	0
gene884_chrNC_006085.1	0	0	0	0	0	0	0	0	0	11	2	1	0	0	0	0	0	0	0	0	0	0	1
gene885_chrNC_006085.1	0	0	0	0	0	0	0	0	0	2	1	12	0	0	0	0	0	0	0	0	0	0	0
gene886_chrNC_006085.1	0	0	0	0	0	0	0	0	0	60	26	81	0	1	0	0	3	0	0	0	0	0	0
gene888_chrNC_006085.1	0	0	0	0	0	0	0	0	0	15	10	23	0	0	0	0	0	0	0	0	0	0	0
gene889_chrNC_006085.1	0	0	0	0	0	0	0	0	0	2	1	6	0	0	0	0	0	0	0	0	0	0	0
gene890_chrNC_006085.1	0	0	0	0	0	0	0	0	0	52	18	48	0	0	0	0	0	0	0	0	0	0	0
gene892_chrNC_006085.1	0	0	0	0	0	0	0	0	0	3	3	7	0	0	0	0	0	0	0	0	0	0	0
gene893_chrNC_006085.1	0	0	0	0	0	0	0	0	0	6	9	8	0	0	0	0	0	0	0	0	0	0	0
gene894_chrNC_006085.1	0	0	0	0	0	0	0	0	0	16	9	8	0	0	0	0	0	0	0	0	0	0	0
gene895_chrNC_006085.1	0	0	0	0	0	0	0	0	0	9	2	4	0	1	0	0	0	0	0	0	0	0	0
gene896_chrNC_006085.1	0	0	0	0	0	0	0	0	0	11	2	15	0	0	0	0	0	0	0	0	0	0	0
gene897_chrNC_006085.1	0	0	0	0	0	0	0	0	0	0	2	0	0	0	0	0	0	0	0	0	0	0	0
gene898_chrNC_006085.1	0	0	0	0	0	0	0	0	0	42	15	33	0	0	0	0	0	0	0	0	0	0	0
gene900_chrNC_006085.1	0	0	0	0	0	0	0	0	0	0	2	5	0	0	0	0	0	0	0	0	0	0	0
gene902_chrNC_006085.1	0	0	0	0	0	0	0	0	0	27	52	40	0	0	0	0	0	0	0	0	0	0	0
gene903_chrNC_006085.1	0	0	0	0	0	0	0	0	0	3	2	8	0	0	0	0	0	0	0	0	0	0	0
gene904_chrNC_006085.1	0	0	0	0	0	0	0	0	0	9	13	15	0	6	0	0	0	0	0	0	1	0	0
gene906_chrNC_006085.1	0	0	0	0	0	0	0	0	0	1	1	4	0	0	0	0	0	0	0	0	0	0	0
gene909_chrNC_006085.1	0	1	0	0	0	0	0	0	0	1	0	2	0	0	2	0	0	0	0	0	0	0	0
gene914_chrNC_006085.1	0	0	0	0	0	0	0	0	0	6	12	8	0	0	0	0	0	0	0	0	0	0	0
gene915_chrNC_006085.1	0	0	0	0	0	0	0	0	0	7	2	5	0	0	0	0	0	0	0	0	0	0	0
gene919_chrNC_006085.1	0	0	0	0	0	0	0	0	0	0	1	2	0	0	0	0	0	0	0	0	0	0	0
gene920_chrNC_006085.1	0	0	0	0	0	0	0	0	0	3	2	3	0	0	0	0	0	0	0	0	0	0	0
gene921_chrNC_006085.1	0	0	0	0	0	0	0	0	0	0	0	4	0	0	0	0	0	0	0	0	0	0	0
gene922_chrNC_006085.1	0	0	0	0	0	0	0	0	0	1	1	7	0	0	0	0	0	0	0	0	0	0	0
gene923_chrNC_006085.1	0	0	0	0	0	0	0	0	0	2	1	3	0	0	0	0	0	0	0	0	0	0	0
gene924_chrNC_006085.1	0	0	0	0	0	0	0	2	0	2	1	0	0	0	0	0	0	0	0	0	0	0	0
gene925_chrNC_006085.1	0	0	0	0	0	0	0	0	0	8	0	2	0	0	0	1	0	0	0	0	0	0	0
gene926_chrNC_006085.1	0	0	0	0	0	0	0	0	0	1	0	3	0	0	0	0	0	0	0	0	0	0	0
gene927_chrNC_006085.1	0	0	0	0	0	0	0	0	0	1982	1089	1440	0	0	0	0	0	0	0	0	0	0	0
gene928_chrNC_006085.1	0	0	0	0	0	0	0	0	0	2	1	5	0	0	0	0	0	0	0	0	0	0	0
gene929_chrNC_006085.1	0	0	0	0	0	0	0	0	0	14	5	11	0	0	3	0	0	0	0	0	0	0	0
gene930_chrNC_006085.1	0	0	0	0	0	0	0	0	0	0	0	5	0	0	0	0	0	0	0	0	0	0	0
gene931_chrNC_006085.1	0	0	0	0	0	0	0	0	0	2	0	0	0	0	0	0	0	0	0	0	0	0	0
gene947_chrNC_006085.1	0	0	0	0	0	0	0	0	0	3	0	0	0	0	0	0	0	0	0	0	0	0	0
gene948_chrNC_006085.1	0	0	0	0	0	0	0	0	0	2	0	0	0	0	0	0	0	0	0	0	0	0	0
gene949_chrNC_006085.1	0	0	0	0	0	0	0	0	0	10	4	5	0	0	0	0	0	0	0	0	0	0	0
gene952_chrNC_006085.1	0	0	0	0	0	0	0	2	0	8	4	17	0	0	0	0	0	0	0	0	0	0	0
gene953_chrNC_006085.1	0	0	0	0	0	0	0	0	0	1	0	9	0	0	0	0	0	0	0	0	0	0	0
gene957_chrNC_006085.1	0	0	0	0	0	0	0	0	0	0	0	0	0	0	3	0	0	0	0	0	1	0	0
gene962_chrNC_006085.1	0	0	0	0	0	0	0	0	0	0	0	0	0	0	2	1	0	0	0	0	0	0	0
gene965_chrNC_006085.1	0	2	0	0	0	0	0	0	0	0	0	0	0	0	0	0	0	0	0	0	0	0	0
gene969_chrNC_006085.1	0	0	0	0	0	0	2	0	0	0	0	0	0	0	0	0	0	0	0	0	0	0	0
gene974_chrNC_006085.1	0	0	0	0	0	0	0	0	0	0	0	0	5	0	0	0	0	0	0	0	0	0	0
gene975_chrNC_006085.1	0	2	0	0	0	0	0	0	0	0	0	0	0	0	0	0	0	0	0	0	0	0	0
gene985_chrNC_006085.1	0	0	0	0	0	0	0	2	0	0	0	0	0	0	0	0	0	0	0	0	0	0	0
gene991_chrNC_006085.1	0	0	0	0	0	0	2	0	0	0	0	0	0	0	0	0	0	0	0	0	0	1	0
gene993_chrNC_006085.1	0	0	0	0	3	0	0	0	0	0	0	0	0	0	0	0	0	0	0	0	0	0	0
gene999_chrNC_006085.1	0	0	0	0	0	0	0	2	0	0	0	0	0	0	0	0	0	0	0	0	0	2	0
gene1007_chrNC_006085.1	0	2	0	0	0	0	0	0	0	0	0	0	0	0	0	0	0	0	0	0	0	0	0
gene1009_chrNC_006085.1	0	0	0	0	0	0	0	0	0	0	0	0	0	0	0	0	0	0	0	0	0	2	0
gene1019_chrNC_006085.1	0	0	0	0	0	0	0	0	0	0	0	0	0	0	0	3	0	0	0	0	0	0	0
gene1023_chrNC_006085.1	0	0	0	0	0	0	0	0	0	0	0	0	0	0	2	0	0	0	0	1	0	0	0
gene1025_chrNC_006085.1	0	0	0	0	0	0	0	0	0	0	0	0	0	0	0	0	0	0	0	0	0	0	3
gene1032_chrNC_006085.1	0	0	0	0	0	0	0	0	0	0	0	0	0	0	0	3	0	0	0	0	0	0	0
gene1035_chrNC_006085.1	2	0	0	0	0	0	0	0	1	0	0	0	0	0	0	0	0	1	0	0	0	0	0
gene1037_chrNC_006085.1	0	0	0	0	0	0	0	0	0	0	0	0	0	2	0	0	0	0	0	0	0	2	0
gene1041_chrNC_006085.1	0	0	0	0	0	0	0	0	0	0	0	0	3	0	0	0	0	0	0	0	0	0	7
gene1046_chrNC_006085.1	0	3	0	0	0	0	0	0	0	0	0	0	0	0	0	0	0	0	0	0	0	0	0
gene1063_chrNC_006085.1	0	0	0	0	0	0	0	3	0	0	0	0	0	0	0	0	0	0	0	0	0	0	0
gene1064_chrNC_006085.1	0	0	0	0	0	0	0	0	0	0	0	0	0	0	0	0	0	0	0	0	0	0	3
gene1066_chrNC_006085.1	0	0	0	0	0	0	0	0	0	3	2	5	0	0	0	0	0	0	0	1	0	0	0
gene1067_chrNC_006085.1	0	0	0	0	0	0	0	0	0	172	371	380	0	0	0	0	0	0	0	0	0	0	0
gene1068_chrNC_006085.1	0	0	0	0	0	0	0	0	0	226	452	376	0	0	0	0	0	0	0	0	0	0	0
gene1069_chrNC_006085.1	2	2	0	0	0	0	0	0	0	123	277	151	0	0	0	0	0	0	0	0	0	0	0
gene1070_chrNC_006085.1	0	0	0	0	0	0	0	0	0	0	2	0	0	0	0	0	0	0	0	0	0	0	0
gene1071_chrNC_006085.1	0	0	0	0	0	0	0	0	0	0	2	0	0	0	0	0	0	0	0	0	0	0	0
gene1074_chrNC_006085.1	0	0	0	0	0	0	0	0	0	5	9	8	0	0	0	0	0	0	0	0	0	0	0
gene1084_chrNC_006085.1	0	0	0	0	0	0	0	0	0	10	15	9	0	0	0	0	0	0	0	0	0	0	0
gene1086_chrNC_006085.1	0	0	0	0	0	0	1	0	0	2.4552	12.276	14.7312	0	0	0	0	0	0	0	0	0	0	0
gene1087_chrNC_006085.1	0	0	0	0	0	0	0	0	0	17.5448	7.724	28.2688	0	0	0	0	0	0	0	0	0	0	0
gene1088_chrNC_006085.1	0	0	0	0	0	0	0	0	0	0	2	0	0	0	1	0	0	0	0	0	0	0	0
gene1092_chrNC_006085.1	0	0	0	0	0	0	0	0	0	1	6	0	0	0	0	0	0	0	0	0	0	0	3
gene1094_chrNC_006085.1	0	0	0	0	0	0	0	0	0	3	5	4	0	0	0	0	0	0	0	0	0	0	0
gene1096_chrNC_006085.1	0	0	0	0	0	0	0	0	0	0	3	7	0	0	0	0	0	0	0	0	0	0	0
gene1097_chrNC_006085.1	0	0	0	0	0	0	0	0	0	12	18	22	0	0	0	0	0	0	0	0	0	0	0
gene1098_chrNC_006085.1	0	0	0	0	0	0	0	0	0	53	61	83	0	0	0	0	0	0	0	0	0	0	0
gene1099_chrNC_006085.1	0	0	0	0	0	0	0	0	0	107	116	91	0	0	0	0	0	0	0	0	0	0	0
gene1100_chrNC_006085.1	0	0	0	0	0	0	0	0	0	2	8	3	0	0	0	0	0	0	0	0	0	0	0
gene1101_chrNC_006085.1	0	0	0	0	0	0	0	0	0	4	3	19	0	0	0	0	0	0	0	0	0	0	0
gene1106_chrNC_006085.1	0	0	0	0	0	0	0	0	0	38	33	28	0	0	0	0	0	0	0	0	0	0	0
gene1108_chrNC_006085.1	0	0	0	0	0	0	0	0	0	0	0	2	0	0	0	0	0	0	0	0	0	0	0
gene1110_chrNC_006085.1	0	0	0	0	0	0	0	0	0	5	1	8	0	0	0	0	0	1	0	0	0	0	0
gene1111_chrNC_006085.1	0	0	0	0	0	0	0	0	0	4	3	5	0	0	0	0	0	0	0	0	0	0	0
gene1112_chrNC_006085.1	0	0	0	0	0	0	0	0	0	2	4	5	0	0	0	0	0	0	0	0	0	0	0
gene1113_chrNC_006085.1	0	0	0	1	0	0	0	0	0	16	16	33	0	0	0	0	0	0	0	0	0	0	0
gene1114_chrNC_006085.1	0	0	0	0	0	0	0	0	0	8	11	8	0	0	0	0	0	0	0	0	0	0	0
gene1115_chrNC_006085.1	0	0	0	0	0	0	0	0	0	5	10	11	0	0	0	0	0	0	0	0	0	0	0
gene1116_chrNC_006085.1	0	0	0	0	0	0	0	0	0	10	16	2	0	0	0	0	0	0	0	0	0	0	0
gene1119_chrNC_006085.1	0	0	0	0	0	0	0	2	0	28	7	11	0	0	0	0	0	0	0	0	0	0	0
gene1120_chrNC_006085.1	0	0	0	0	0	0	0	0	0	0	0	2	0	0	0	0	0	0	0	0	0	0	0
gene1123_chrNC_006085.1	0	0	0	0	0	0	0	0	0	0	1	15	0	0	0	0	0	0	0	0	0	0	0
gene1124_chrNC_006085.1	0	3	0	0	0	0	0	1	0	0	0	0	0	0	0	0	0	0	0	0	0	0	0
gene1125_chrNC_006085.1	0	0	0	0	0	0	0	0	0	4	16	3	0	0	0	3	0	0	0	0	0	0	0
gene1126_chrNC_006085.1	0	2	0	0	0	0	0	0	0	556	421	448	0	0	0	0	0	0	0	0	0	0	2
gene1132_chrNC_006085.1	0	0	0	0	0	0	0	0	0	0	0	0	0	0	0	0	0	0	0	0	0	2	0
gene1134_chrNC_006085.1	1	0	0	0	2	0	0	0	0	1	0	0	0	0	0	0	0	0	0	0	0	0	0
gene1139_chrNC_006085.1	0	0	0	0	0	0	0	0	0	4	0	0	0	0	0	0	0	0	0	0	0	0	0
gene1145_chrNC_006085.1	1	4	0	0	0	0	0	1	0	3	1	0	0	0	0	0	0	0	0	0	0	1	0
gene1148_chrNC_006085.1	0	0	0	0	0	0	0	0	0	5	5	0	0	0	0	0	0	0	0	0	0	0	0
gene1151_chrNC_006085.1	0	0	0	0	5	0	0	0	0	5	9	4	0	0	0	0	0	0	0	0	0	0	0
gene1152_chrNC_006085.1	0	0	0	0	0	0	0	0	0	7	4	24	0	0	0	0	0	0	0	0	0	0	0
gene1153_chrNC_006085.1	0	0	0	0	0	0	0	0	0	0	0	0	0	0	0	2	0	0	1	0	0	0	0
gene1155_chrNC_006085.1	0	0	0	0	0	0	0	0	0	0	3	7	0	0	0	0	0	0	0	0	0	0	0
gene1156_chrNC_006085.1	0	0	0	0	0	0	0	0	0	10	12	12	0	0	0	0	0	0	0	0	0	0	0
gene1157_chrNC_006085.1	0	0	0	0	0	0	0	0	0	6	7	7	0	0	0	0	0	0	0	0	0	0	0
gene1159_chrNC_006085.1	0	0	0	0	0	0	0	0	0	2	2	0	0	0	0	0	0	0	0	0	0	0	0
gene1160_chrNC_006085.1	0	0	0	0	0	0	0	0	0	1	2	0	0	0	0	0	0	0	0	0	0	0	0
gene1161_chrNC_006085.1	0	0	0	0	0	0	0	0	0	4	0	3	0	0	0	0	0	0	0	0	0	0	0
gene1162_chrNC_006085.1	1	0	0	0	0	0	0	0	0	69	50	53	4	0	0	2	0	0	0	0	0	0	0
gene1163_chrNC_006085.1	0	0	0	0	0	0	0	0	0	31	28	14	0	0	0	0	0	0	0	0	0	0	0
gene1164_chrNC_006085.1	0	0	0	0	0	0	0	0	0	6	7	1	0	0	0	0	0	0	0	0	0	0	0
gene1165_chrNC_006085.1	0	0	0	0	0	0	0	0	0	1	0	1	0	0	0	9	0	0	0	0	0	0	0
gene1168_chrNC_006085.1	0	0	0	0	0	0	0	0	0	3	1	14	0	0	0	0	0	0	0	0	0	0	0
gene1172_chrNC_006085.1	0	0	0	0	0	1	0	0	0	2	0	0	0	0	0	0	0	0	0	0	0	0	0
gene1175_chrNC_006085.1	0	0	0	0	0	0	0	0	0	0	6	11	0	0	0	0	0	0	0	0	0	0	0
gene1177_chrNC_006085.1	0	0	0	0	0	0	0	0	0	2	0	0	0	0	0	0	0	0	0	0	0	0	0
gene1178_chrNC_006085.1	0	0	0	0	0	0	1	0	0	80	63	89	0	0	0	0	0	0	0	0	0	0	0
gene1179_chrNC_006085.1	0	0	0	0	0	0	0	0	0	2	0	0	0	0	0	0	0	0	0	0	0	0	0
gene1181_chrNC_006085.1	0	0	0	0	0	0	0	0	0	6	12	14	0	0	0	0	0	0	0	0	0	0	0
gene1184_chrNC_006085.1	0	0	0	0	0	0	0	0	0	45	14	25	0	0	0	0	0	0	0	0	0	0	0
gene1186_chrNC_006085.1	0	0	0	0	0	0	0	0	0	0	0	0	0	0	0	0	0	0	0	0	0	2	0
gene1187_chrNC_006085.1	0	4	0	0	0	0	0	0	0	96	105	100	0	0	0	0	0	0	0	0	0	0	0
gene1188_chrNC_006085.1	0	0	0	0	0	0	0	0	0	6	3	14	0	0	0	0	0	0	0	0	0	0	0
gene1189_chrNC_006085.1	0	0	0	0	0	0	0	0	0	3	0	5	0	0	0	0	0	0	0	0	0	0	0
gene1190_chrNC_006085.1	0	0	0	0	0	0	0	0	0	148	71	214	0	0	0	0	0	0	0	0	0	0	0
gene1191_chrNC_006085.1	0	0	0	0	0	0	0	0	0	176	117	195	0	0	0	0	0	0	0	0	0	0	0
gene1192_chrNC_006085.1	0	0	0	0	0	0	0	0	0	72	48	85	0	0	0	0	0	0	0	0	0	0	0
gene1193_chrNC_006085.1	0	0	0	0	0	0	0	0	0	6	7	2	0	0	0	0	0	0	0	0	0	0	0
gene1194_chrNC_006085.1	0	0	0	0	0	0	0	0	0	22	12	23	0	0	0	0	0	0	0	0	0	0	0
gene1195_chrNC_006085.1	0	0	0	0	0	0	0	0	0	15	12	19	0	0	0	0	0	0	0	0	0	0	0
gene1196_chrNC_006085.1	0	0	0	0	0	0	0	0	0	78	54	62	0	0	0	0	0	0	0	0	0	0	0
gene1197_chrNC_006085.1	0	0	0	0	0	0	0	0	0	359	280	311	0	0	0	0	0	0	0	0	0	0	0
gene1198_chrNC_006085.1	0	0	0	0	0	0	0	0	0	197	171	289	0	0	0	0	0	0	0	0	0	0	0
gene1200_chrNC_006085.1	0	0	0	0	0	0	0	0	1	29	12	14	0	0	0	0	0	0	0	0	0	0	0
gene1201_chrNC_006085.1	0	0	0	0	0	0	0	0	0	0	2	0	0	0	0	0	0	0	0	0	0	0	0
gene1202_chrNC_006085.1	0	0	0	0	0	0	0	0	0	6	1	1	0	0	0	0	0	0	0	0	0	0	0
gene1203_chrNC_006085.1	0	0	0	0	0	0	0	0	0	2	0	0	0	0	0	0	0	0	0	0	0	0	0
gene1204_chrNC_006085.1	3	0	0	0	0	0	0	0	0	6	13	19	0	0	0	0	0	0	0	0	0	0	0
gene1205_chrNC_006085.1	0	0	0	0	0	0	0	0	0	1	1	0	0	0	0	0	0	0	0	0	0	2	0
gene1206_chrNC_006085.1	1	0	0	0	0	0	0	0	0	2	22	1	0	0	0	0	0	0	0	0	0	0	0
gene1207_chrNC_006085.1	0	0	0	0	0	0	0	0	0	0	5	8	0	0	0	0	0	0	0	0	0	0	0
gene1210_chrNC_006085.1	0	0	0	0	0	0	0	0	0	0	6	0	0	0	0	0	0	0	0	0	0	0	0
gene1211_chrNC_006085.1	0	0	0	0	0	0	0	0	0	2	3	9	0	0	0	0	0	0	0	0	0	0	0
gene1213_chrNC_006085.1	0	0	0	0	0	0	0	0	0	2	23	6	0	0	0	0	0	0	0	0	0	0	0
gene1215_chrNC_006085.1	0	0	2	0	0	0	0	0	0	2	20	14	0	0	0	0	0	0	0	0	0	1	0
gene1218_chrNC_006085.1	0	3	0	0	0	0	0	3	0	0	0	0	0	0	0	0	0	0	0	0	0	0	0
gene1220_chrNC_006085.1	0	0	0	0	0	0	0	0	0	0	22	24	0	0	0	0	0	1	0	0	0	0	0
gene1221_chrNC_006085.1	0	0	0	0	0	0	0	0	0	0	2	3	0	0	0	0	0	0	0	0	0	0	0
gene1222_chrNC_006085.1	0	0	0	0	0	0	0	0	0	22	43	48	0	0	0	0	0	0	0	0	0	0	0
gene1235_chrNC_006085.1	0	0	0	0	0	0	0	0	0	0	1	2	0	0	0	0	0	0	0	0	0	0	0
gene1239_chrNC_006085.1	0	0	0	0	0	0	0	3	0	2	5	14	0	0	0	0	0	0	0	0	0	0	0
gene1240_chrNC_006085.1	0	0	0	0	0	0	0	0	0	0	0	3	0	0	0	0	0	0	0	0	0	0	0
gene1243_chrNC_006085.1	0	0	0	0	0	0	0	0	0	0	4	0	0	0	0	0	0	0	0	0	0	0	0
gene1248_chrNC_006085.1	0	0	0	0	0	0	0	0	0	0	0	0	0	0	0	0	0	0	0	0	0	2	0
gene1253_chrNC_006085.1	0	0	0	0	0	0	0	0	0	0	0	2	0	0	0	0	0	0	0	0	0	0	0
gene1255_chrNC_006085.1	0	0	0	0	0	0	0	0	0	0	0	0	0	0	0	0	2	0	0	0	0	0	0
gene1267_chrNC_006085.1	0	0	0	0	0	0	0	0	0	2	0	0	0	0	0	0	0	0	0	0	0	0	0
gene1270_chrNC_006085.1	0	0	0	0	0	0	0	0	0	0	0	0	0	0	0	2	0	0	0	0	0	0	2
gene1273_chrNC_006085.1	0	0	0	0	0	0	0	0	0	1	11	18	0	0	0	0	0	0	0	0	0	0	0
gene1281_chrNC_006085.1	0	0	0	0	0	0	0	0	0	0	0	0	0	0	0	4	0	0	0	0	0	0	0
gene1287_chrNC_006085.1	0	0	0	0	0	0	0	0	0	0	1	23	0	0	0	0	0	0	0	0	0	0	0
gene1288_chrNC_006085.1	1	0	0	0	0	0	0	0	0	2	0	3	0	0	0	0	0	0	0	0	0	0	0
gene1290_chrNC_006085.1	0	0	0	0	0	0	0	0	0	0	3	10	0	0	0	0	0	0	0	0	0	1	0
gene1293_chrNC_006085.1	0	0	0	0	0	0	0	0	0	20	22	12	0	0	0	0	0	0	0	0	0	0	0
gene1300_chrNC_006085.1	0	1	0	0	0	0	0	0	0	0	0	0	3	0	0	0	0	0	0	0	0	0	0
gene1304_chrNC_006085.1	0	2	0	0	0	0	0	0	0	0	0	0	0	0	0	0	0	0	0	0	0	2	0
gene1312_chrNC_006085.1	0	0	0	0	0	0	0	0	0	42	18	35	0	0	0	0	0	0	0	0	0	0	0
gene1313_chrNC_006085.1	0	0	0	0	0	0	0	0	0	3.9988	4.3667	0	0	0	0	0	0	0	0	0	0	0	0
gene1314_chrNC_006085.1	0	0	0	0	0	0	0	0	0	0.0012	6.6333	12	0	0	0	0	0	0	0	0	0	0	0
gene1318_chrNC_006085.1	0	0	0	0	0	0	0	0	0	0	2	0	0	0	0	0	0	0	0	0	0	0	0
gene1323_chrNC_006085.1	0	0	0	0	0	0	0	0	0	1	1	2	0	0	0	0	0	0	0	0	0	0	0
gene1324_chrNC_006085.1	0	0	0	0	0	0	0	0	0	0	0	0	0	0	0	0	4	0	0	0	0	0	0
gene1325_chrNC_006085.1	0	0	0	0	0	0	0	0	0	51	61	80	0	0	0	0	0	0	0	0	0	2	0
gene1326_chrNC_006085.1	0	0	0	0	0	0	0	2	0	16	20	15	0	0	0	0	0	0	0	0	0	0	0
gene1327_chrNC_006085.1	0	0	0	0	0	0	0	0	0	2	1	4	0	0	0	0	0	0	0	0	0	0	0
gene1328_chrNC_006085.1	0	0	0	0	0	0	0	0	0	2	9	3	0	0	0	0	0	0	0	0	0	0	0
gene1329_chrNC_006085.1	0	0	0	0	0	0	0	0	0	24	17	18	0	0	0	0	0	0	0	0	0	0	0
gene1330_chrNC_006085.1	0	0	0	0	0	0	0	0	0	10	40	3	0	0	0	0	0	0	0	0	0	0	0
gene1331_chrNC_006085.1	0	0	0	0	0	0	0	0	0	0	0	0	2	0	0	0	0	0	0	0	0	0	0
gene1334_chrNC_006085.1	0	0	0	0	0	0	0	0	0	0	4	9	0	0	0	0	0	1	0	0	0	0	0
gene1335_chrNC_006085.1	1	0	0	0	0	0	0	0	0	1	3	5	0	0	0	0	0	2	0	0	0	0	0
gene1337_chrNC_006085.1	0	0	0	0	0	0	0	0	0	1	2	0	0	0	0	0	0	0	0	0	0	0	0
gene1340_chrNC_006085.1	0	0	0	0	0	0	0	2	0	0	0	0	0	0	0	0	0	0	0	0	0	0	0
gene1344_chrNC_006085.1	0	0	1	0	0	2	0	4	0	18	59	21	0	7	0	0	0	0	0	0	0	0	0
gene1350_chrNC_006085.1	0	0	0	0	0	0	0	0	0	9	4	0	0	0	0	0	0	0	0	0	0	0	0
gene1376_chrNC_006085.1	1	0	1	0	0	0	0	0	0	0	0	0	0	0	0	0	0	0	0	0	0	0	2
gene1383_chrNC_006085.1	0	0	0	0	0	0	0	0	0	1	0	2	0	0	0	0	0	0	0	0	0	0	0
gene1384_chrNC_006085.1	0	0	0	0	0	0	0	0	0	0	0	8	0	0	0	0	0	0	0	0	0	0	0
gene1390_chrNC_006085.1	0	0	0	0	0	0	0	0	0	0	3	0	0	0	0	0	3	0	0	0	0	0	0
gene1393_chrNC_006085.1	0	0	0	0	0	0	0	0	0	0	0	0	0	0	0	0	0	0	0	0	0	2	0
gene1398_chrNC_006085.1	0	0	0	2	0	0	0	0	0	0	0	0	0	0	0	0	0	0	0	0	0	0	0
gene1399_chrNC_006085.1	0	0	0	0	2	0	0	0	0	0	0	0	0	0	0	0	0	0	0	0	0	0	0
gene1404_chrNC_006085.1	0	0	0	0	0	0	0	0	0	0	3	0	0	0	0	0	0	0	0	0	0	0	0
gene1408_chrNC_006085.1	0	0	0	0	0	0	0	0	0	10	6	13	0	0	0	0	0	0	0	0	0	0	0
gene1409_chrNC_006085.1	0	1	0	0	0	0	0	0	0	7	2	12	0	0	0	0	0	0	0	0	0	0	0
gene1410_chrNC_006085.1	0	0	0	0	0	0	0	0	0	0	4	1	0	1	0	0	0	0	0	0	0	0	0
gene1411_chrNC_006085.1	0	0	0	0	0	0	0	0	0	14	14	11	0	0	0	0	0	0	0	0	0	0	0
gene1415_chrNC_006085.1	0	0	0	0	0	0	0	0	0	0	1	5	0	0	2	0	0	0	0	0	0	0	0
gene1417_chrNC_006085.1	0	0	0	0	0	0	0	0	0	0	7	0	0	0	0	0	0	0	0	0	0	0	0
gene1432_chrNC_006085.1	0	0	0	0	0	0	0	0	0	0	0	0	0	0	0	5	0	0	0	0	0	0	5
gene1442_chrNC_006085.1	0	0	0	0	0	0	0	0	0	2	0	0	0	0	0	0	0	0	0	0	0	0	0
gene1443_chrNC_006085.1	0	0	0	0	0	0	0	0	0	0	2	0	0	0	0	0	0	0	0	0	0	0	0
gene1445_chrNC_006085.1	0	0	0	0	0	0	0	0	0	0	10	12	0	0	0	0	0	0	0	0	0	1	0
gene1452_chrNC_006085.1	0	0	0	0	0	0	0	0	0	45	40	0	0	0	0	0	0	0	0	0	0	0	0
gene1453_chrNC_006085.1	0	0	0	0	0	0	0	0	0	36	33	48	0	0	1	0	0	0	0	0	0	0	0
gene1457_chrNC_006085.1	0	0	0	0	0	0	0	0	0	0	0	0	0	0	0	0	0	0	0	0	0	0	5
gene1460_chrNC_006085.1	0	0	0	0	0	0	0	0	0	2	0	0	0	0	2	0	0	0	0	0	0	0	0
gene1461_chrNC_006085.1	0	0	0	0	0	0	0	2	0	0	0	0	0	0	0	0	0	0	0	0	0	0	1
gene1462_chrNC_006085.1	0	0	0	0	0	0	0	0	0	4	1	0	0	0	0	0	0	0	0	0	0	0	0
gene1465_chrNC_006085.1	0	0	0	0	0	0	0	0	0	2	2	0	0	0	0	0	0	0	0	0	0	0	0
gene1466_chrNC_006085.1	0	0	0	0	0	0	0	0	0	2	10	2	0	0	0	0	0	0	0	0	0	0	0
gene1467_chrNC_006085.1	0	0	0	0	0	0	0	0	0	3	4	2	0	0	0	0	0	0	0	0	0	0	0
gene1468_chrNC_006085.1	0	0	3	0	0	0	0	0	0	24	15	7	0	0	0	0	0	0	0	2	0	0	0
gene1469_chrNC_006085.1	0	0	0	0	0	0	0	0	0	0	0	0	0	0	0	0	2	0	0	0	0	0	0
gene1470_chrNC_006085.1	0	0	0	0	0	0	0	0	0	0	1	15	0	0	0	0	0	0	0	0	0	0	0
gene1471_chrNC_006085.1	0	0	0	0	0	0	0	0	0	9	3	0	0	0	0	0	0	0	0	0	0	0	0
gene1473_chrNC_006085.1	1	0	0	0	0	0	0	0	0	0	0	10	0	0	0	0	0	0	0	0	0	0	0
gene1476_chrNC_006085.1	0	0	0	0	0	0	0	0	0	11	25	39	0	0	0	0	0	0	0	0	0	0	0
gene1479_chrNC_006085.1	0	0	0	0	0	0	0	0	0	0	1	9	0	0	0	0	0	0	0	0	0	0	0
gene1481_chrNC_006085.1	0	1	0	0	0	0	0	0	0	0	2	1	0	0	0	0	0	0	0	0	0	0	0
gene1482_chrNC_006085.1	0	0	0	0	0	0	0	0	0	1	2	1	0	0	0	0	0	0	0	0	0	0	0
gene1484_chrNC_006085.1	0	0	0	0	0	0	0	0	0	3	3	1	0	0	0	0	0	0	0	0	0	0	0
gene1485_chrNC_006085.1	0	0	0	0	0	0	0	0	0	2	14	28	0	0	0	0	0	0	0	0	0	0	0
gene1486_chrNC_006085.1	0	0	0	0	0	0	0	0	0	5	16	3	0	0	0	0	0	0	0	0	0	0	0
gene1487_chrNC_006085.1	0	0	0	0	0	0	0	0	0	8	16	6	0	0	0	0	0	0	0	0	0	0	0
gene1488_chrNC_006085.1	0	0	0	0	0	0	0	0	0	131	189	82	0	0	0	0	0	2	0	0	0	0	0
gene1489_chrNC_006085.1	0	0	0	0	0	0	0	0	0	4	6	5	0	0	0	0	0	0	0	0	0	0	0
gene1490_chrNC_006085.1	0	0	0	0	0	0	0	2	0	0	2	7	0	0	0	0	0	0	0	0	0	0	0
gene1491_chrNC_006085.1	0	0	0	0	0	0	0	0	0	6	6	1	0	0	0	0	0	0	0	0	0	0	0
gene1492_chrNC_006085.1	0	0	0	0	0	0	0	0	0	8	11	10	0	0	0	0	0	0	0	0	0	0	0
gene1493_chrNC_006085.1	0	0	0	0	0	0	0	0	0	43	39	77	0	0	0	0	0	0	0	0	0	0	0
gene1497_chrNC_006085.1	0	0	0	0	0	0	0	0	0	0	0	0	0	0	0	0	0	0	0	0	0	0	3
gene1512_chrNC_006085.1	0	0	0	0	0	0	0	0	0	1	2	0	0	0	0	0	0	0	0	0	0	0	0
gene1514_chrNC_006085.1	0	0	0	0	0	0	0	0	0	0	1	1	0	0	0	2	0	0	0	0	0	2	0
gene1515_chrNC_006085.1	0	0	0	0	0	0	0	0	0	0	2	2	0	0	0	0	0	0	0	0	0	0	0
gene1519_chrNC_006085.1	0	0	0	0	0	0	0	0	0	1	0	25	0	0	0	0	0	0	0	0	0	0	0
gene1520_chrNC_006085.1	0	0	0	0	0	0	0	0	0	0	1	3	0	0	0	0	0	0	0	0	0	0	0
gene1521_chrNC_006085.1	0	0	0	0	0	0	0	0	0	6	2	0	0	0	0	0	0	0	0	0	0	0	0
gene1528_chrNC_006085.1	0	0	0	0	0	0	0	0	0	0	0	0	0	0	0	4	0	0	0	0	0	0	0
gene1541_chrNC_006085.1	0	2	0	0	0	0	0	0	0	0	0	0	0	0	0	0	0	0	0	0	0	0	0
gene1543_chrNC_006085.1	0	0	0	0	0	0	0	0	0	1	5	0	0	0	0	0	0	0	0	0	0	0	0
gene1544_chrNC_006085.1	0	0	0	0	0	0	0	0	0	0	4	3	0	0	0	0	0	0	0	0	0	0	0
gene1551_chrNC_006085.1	0	3	0	0	0	0	0	0	0	18	2	15	0	0	0	0	0	0	0	0	0	0	0
gene1552_chrNC_006085.1	0	0	0	0	0	0	0	0	0	2	5	0	0	0	0	0	0	0	0	0	0	0	0
gene1554_chrNC_006085.1	0	0	0	0	0	0	0	0	0	8	4	16	0	0	0	0	0	0	0	0	0	0	0
gene1555_chrNC_006085.1	0	0	0	0	0	0	0	0	0	6	3	17	0	0	0	0	0	0	0	0	0	0	0
gene1556_chrNC_006085.1	0	0	0	0	0	0	0	0	0	34	15	49	0	0	0	0	0	0	0	0	0	0	0
gene1557_chrNC_006085.1	0	0	0	0	0	0	0	0	0	53	26	42	0	0	0	0	0	0	0	0	0	0	0
gene1561_chrNC_006085.1	0	0	0	0	0	0	0	0	0	0	0	0	2	0	0	0	0	1	0	0	0	0	0
gene1565_chrNC_006085.1	0	0	0	0	0	0	0	0	0	0	2	0	0	0	0	0	0	0	0	0	0	0	0
gene1571_chrNC_006085.1	0	0	0	0	0	0	0	0	0	3	0	3	0	0	0	0	0	0	0	0	0	0	0
gene1572_chrNC_006085.1	0	0	0	0	0	0	0	0	0	522	244	587	0	0	0	0	0	0	0	0	0	0	0
gene1573_chrNC_006085.1	0	0	0	0	0	0	0	0	0	589	217	812	0	0	0	0	0	0	0	0	0	0	0
gene1574_chrNC_006085.1	0	0	0	0	0	0	0	0	0	1086	650	1521	0	0	0	0	0	0	0	0	0	2	0
gene1575_chrNC_006085.1	0	0	0	0	0	0	0	0	0	70	33	89	0	0	2	0	0	0	0	0	0	0	0
gene1576_chrNC_006085.1	0	0	0	0	0	0	0	0	0	43	19	76	0	0	0	0	0	0	0	0	0	0	0
gene1577_chrNC_006085.1	0	0	0	0	0	0	0	0	0	53	44	75	0	0	0	0	0	0	0	1	0	0	0
gene1579_chrNC_006085.1	0	0	0	0	0	0	0	0	0	0	0	0	0	0	0	0	3	0	0	0	0	0	5
gene1580_chrNC_006085.1	0	0	0	0	0	0	0	0	0	4	3	14	4	0	0	0	0	0	0	0	0	0	0
gene1586_chrNC_006085.1	0	0	1	0	0	0	0	0	0	133	87	111	0	0	0	0	0	0	0	0	0	0	0
gene1587_chrNC_006085.1	0	0	0	0	0	0	0	0	0	164	143	171	0	0	0	0	0	0	0	0	0	0	0
gene1588_chrNC_006085.1	0	0	0	0	0	0	0	0	0	7	9	10	0	0	0	0	0	0	0	0	0	0	0
gene1591_chrNC_006085.1	0	0	0	0	2	0	0	0	0	0	0	0	0	0	0	0	0	0	0	0	0	0	0
gene1592_chrNC_006085.1	0	0	0	0	0	0	0	0	0	2	0	4	0	0	0	0	0	0	0	0	0	0	0
gene1593_chrNC_006085.1	0	0	3	0	1	0	0	0	0	3	2	1	0	0	0	0	0	0	0	0	0	0	0
gene1595_chrNC_006085.1	0	0	0	0	0	0	0	0	0	0	5	7	0	0	0	0	0	0	0	0	0	0	0
gene1596_chrNC_006085.1	0	0	0	0	0	0	0	0	0	82	46	28	0	0	0	0	0	0	0	0	0	1	0
gene1602_chrNC_006085.1	0	0	0	0	0	0	0	0	0	2	1	2	0	0	0	0	0	0	0	0	0	0	0
gene1603_chrNC_006085.1	0	0	0	0	0	0	0	0	0	3	5	8	0	0	0	0	0	0	0	0	0	0	0
gene1604_chrNC_006085.1	0	0	0	0	0	0	0	0	0	0	2	3	0	0	0	0	0	0	0	0	0	0	0
gene1613_chrNC_006085.1	0	0	0	0	0	0	0	0	0	0	1	11	0	0	0	0	0	0	0	0	0	0	0
gene1614_chrNC_006085.1	0	0	0	0	0	0	0	0	0	2	0	9	0	0	0	0	0	0	0	0	0	0	0
gene1615_chrNC_006085.1	0	0	0	0	0	0	0	0	0	3	2	15	0	0	0	0	0	0	0	0	0	0	0
gene1621_chrNC_006085.1	0	0	0	0	0	0	0	0	0	0	4	4	0	0	0	0	0	0	0	0	0	0	0
gene1622_chrNC_006085.1	0	0	0	0	0	0	0	0	0	40	108	36	0	0	0	0	0	0	0	0	0	0	0
gene1623_chrNC_006085.1	0	0	0	0	0	0	0	0	0	0	1	4	0	0	0	0	0	0	0	0	0	0	0
gene1629_chrNC_006085.1	2	4	0	0	0	0	0	0	0	0	0	0	0	0	0	0	0	0	0	0	0	0	0
gene1630_chrNC_006085.1	0	0	0	0	0	0	0	2	0	1	0	1	0	0	0	0	0	0	0	0	0	0	0
gene1631_chrNC_006085.1	0	0	0	0	0	0	0	0	0	4	8	5	0	0	0	0	0	0	0	1	0	0	0
gene1632_chrNC_006085.1	0	0	0	0	0	0	0	0	0	5	17	16	0	0	0	0	0	0	0	0	0	0	0
gene1633_chrNC_006085.1	0	0	0	0	0	0	0	0	0	5	17	2	0	0	0	0	0	0	0	0	0	0	0
gene1637_chrNC_006085.1	0	0	0	0	0	3	0	0	0	75	53	83	0	0	0	0	0	0	0	0	0	0	0
gene1638_chrNC_006085.1	0	0	0	0	0	0	0	0	0	3	1	0	0	0	0	0	0	0	1	0	0	0	0
gene1641_chrNC_006085.1	0	0	0	0	0	0	0	0	0	8	0	0	0	0	0	0	0	0	0	0	0	3	0
gene1642_chrNC_006085.1	0	3	0	0	0	0	0	0	0	27	17	34	0	0	0	0	0	0	0	0	0	0	0
gene1643_chrNC_006085.1	0	0	0	0	0	0	0	0	0	92	65	61	0	0	0	0	0	0	1	0	0	0	0
gene1645_chrNC_006085.1	0	0	0	0	0	0	0	0	0	0	0	0	0	0	0	0	0	0	0	0	0	2	0
gene1646_chrNC_006085.1	0	0	0	0	0	0	0	0	0	0	9	0	0	0	0	0	0	0	0	0	0	0	0
gene1647_chrNC_006085.1	0	0	0	0	0	0	0	0	0	2	11	0	0	0	0	0	0	0	1	0	0	0	0
gene1648_chrNC_006085.1	1	0	0	0	0	0	0	0	0	0	6	0	0	0	0	0	0	0	0	0	0	0	0
gene1650_chrNC_006085.1	1	0	0	0	0	0	0	0	0	139	243	156	0	0	0	0	0	0	0	0	0	0	0
gene1651_chrNC_006085.1	0	0	0	0	0	0	0	0	0	4	3	0	0	0	0	0	0	0	0	0	0	0	0
gene1652_chrNC_006085.1	0	0	0	0	0	0	0	0	0	0	2	0	0	0	0	0	0	0	0	0	0	0	0
gene1654_chrNC_006085.1	0	0	0	0	0	0	0	0	0	5	6	0	0	0	0	0	0	0	0	0	0	0	0
gene1655_chrNC_006085.1	0	0	0	0	0	0	0	0	0	2	5	2	0	0	0	0	0	0	0	0	0	0	0
gene1656_chrNC_006085.1	0	0	0	0	0	0	0	0	0	0	13	13	0	0	0	0	0	0	0	0	0	0	0
gene1664_chrNC_006085.1	0	0	1	0	0	0	0	0	0	0	0	0	0	0	0	0	0	0	0	0	0	3	0
gene1669_chrNC_006085.1	2	0	0	0	0	0	0	0	0	30	8	25	0	0	0	0	0	0	0	0	0	1	0
gene1676_chrNC_006085.1	0	0	0	0	0	0	0	0	0	1	4	0	0	0	0	0	0	0	0	0	0	0	0
gene1678_chrNC_006085.1	0	0	0	0	0	0	0	0	0	0	0	4	0	0	0	0	0	0	0	0	0	0	0
gene1681_chrNC_006085.1	0	0	0	0	0	0	0	0	0	1	2	0	0	0	0	0	0	0	0	0	0	0	0
gene1683_chrNC_006085.1	0	0	0	0	0	0	0	2	0	4	5	11	0	0	0	0	0	0	0	0	0	0	0
gene1684_chrNC_006085.1	0	0	0	0	0	0	0	0	0	1	1	7	0	0	0	0	0	0	0	0	0	0	0
gene1685_chrNC_006085.1	0	0	0	0	0	0	0	0	0	6	17	4	0	0	0	0	0	0	0	0	0	0	0
gene1686_chrNC_006085.1	0	0	0	0	0	0	0	0	0	3	20	19	0	0	0	0	0	0	0	0	0	0	0
gene1687_chrNC_006085.1	0	0	0	0	0	0	0	0	0	20	50	24	0	0	0	0	0	0	0	0	0	0	0
gene1688_chrNC_006085.1	0	0	0	0	0	0	0	0	0	22	45	45	0	0	0	0	0	0	0	0	0	0	0
gene1689_chrNC_006085.1	0	0	0	0	0	0	1	0	0	3	9	3	0	0	0	10	0	1	0	0	0	0	0
gene1690_chrNC_006085.1	0	0	0	0	0	0	0	0	0	5	7	4	0	0	0	0	0	0	0	0	0	0	0
gene1691_chrNC_006085.1	0	0	0	0	0	0	0	0	0	0	3	0	0	0	0	0	0	0	0	0	0	0	0
gene1694_chrNC_006085.1	0	0	0	0	0	0	0	0	0	0	3	0	0	0	0	0	0	0	0	0	0	0	0
gene1696_chrNC_006085.1	0	0	0	0	0	0	0	0	0	14	17	13	0	0	0	0	0	0	0	0	0	0	0
gene1697_chrNC_006085.1	0	4	0	0	0	0	0	1	0	41	52	40	0	0	0	0	0	0	0	0	0	0	0
gene1698_chrNC_006085.1	0	0	0	0	0	0	0	0	0	18	35	22	0	0	0	0	0	0	0	0	0	0	0
gene1699_chrNC_006085.1	0	0	0	0	0	0	0	0	0	51	53	104	0	0	0	0	0	0	0	0	0	0	0
gene1700_chrNC_006085.1	0	0	0	0	0	0	0	0	0	6	9	23	0	0	0	0	0	0	0	0	0	0	0
gene1701_chrNC_006085.1	0	0	0	0	4	0	0	0	0	235	383	591	0	0	0	0	0	0	0	0	0	2	0
gene1702_chrNC_006085.1	0	0	0	0	0	0	0	0	0	338	437	201	0	0	0	0	0	0	0	0	0	0	0
gene1711_chrNC_006085.1	0	0	0	0	0	0	0	1	0	0	0	0	1	0	0	0	0	0	0	0	0	0	3
gene1721_chrNC_006085.1	0	0	0	0	0	0	0	0	0	0	0	0	0	0	0	10	0	0	0	0	0	0	0
gene1729_chrNC_006085.1	0	0	0	0	0	0	0	0	0	0	0	0	0	0	5	0	0	0	0	0	0	0	0
gene1744_chrNC_006085.1	0	0	0	0	0	0	0	0	0	0	0	0	4	0	0	0	0	0	0	0	0	0	0
gene1748_chrNC_006085.1	0	0	0	0	0	0	0	0	0	0	0	0	0	0	0	0	2	0	0	0	0	0	0
gene1751_chrNC_006085.1	0	0	0	0	0	0	0	0	0	0	0	0	0	0	0	2	0	0	0	0	0	0	0
gene1752_chrNC_006085.1	0	2	0	0	0	0	0	0	0	0	0	0	0	0	0	0	0	0	0	0	0	0	0
gene1753_chrNC_006085.1	0	0	0	0	0	0	0	0	0	0	0	0	2	0	0	0	0	0	0	0	0	1	0
gene1760_chrNC_006085.1	0	0	0	0	0	0	0	0	0	0	0	3	0	0	0	0	0	0	0	0	0	0	0
gene1762_chrNC_006085.1	0	0	0	0	0	0	0	0	0	0	0	0	0	0	0	0	0	0	0	0	0	3	0
gene1772_chrNC_006085.1	0	1	0	0	0	0	0	0	0	0	1	0	0	0	0	9	0	0	0	0	0	0	0
gene1773_chrNC_006085.1	0	0	0	0	0	0	0	0	0	2	9	0	0	0	0	9	0	0	0	0	0	0	0
gene1775_chrNC_006085.1	0	0	0	0	0	0	0	0	0	0	8	9	0	0	0	0	0	0	0	0	0	0	0
gene1776_chrNC_006085.1	0	2	0	0	0	0	0	0	0	0	0	0	0	0	0	0	0	0	0	0	0	0	0
gene1781_chrNC_006085.1	0	0	0	0	0	0	0	0	0	0	0	0	0	0	0	15	0	0	0	0	0	0	0
gene1782_chrNC_006085.1	0	0	0	0	0	0	0	0	0	0	0	17	0	0	0	0	0	0	0	0	0	0	0
gene1784_chrNC_006085.1	0	0	0	0	0	0	0	0	0	3	3	3	0	0	0	0	0	0	0	0	0	0	0
gene1788_chrNC_006085.1	1	0	0	0	0	0	0	0	0	0	3	3	0	0	0	0	0	0	0	0	0	0	0
gene1793_chrNC_006085.1	0	0	0	0	0	0	0	0	0	32	10	36	0	0	0	0	0	0	0	0	0	0	0
gene1794_chrNC_006085.1	0	0	0	0	0	0	0	0	0	0	2	0	0	0	0	0	0	0	0	0	0	0	0
gene1796_chrNC_006085.1	0	0	0	0	0	0	0	0	0	24	14	33	0	0	0	0	0	0	0	0	0	0	0
gene1797_chrNC_006085.1	0	0	2	0	0	0	0	0	0	269	226	257	0	0	0	0	0	0	0	1	0	0	0
gene1798_chrNC_006085.1	0	0	0	0	0	0	0	0	0	10	24	22	0	0	0	0	0	0	0	0	0	0	0
gene1799_chrNC_006085.1	0	0	0	0	0	0	0	0	0	6	17	12	0	0	0	0	0	0	0	0	0	0	0
gene1800_chrNC_006085.1	0	0	0	0	0	0	0	0	0	3	12	7	0	0	0	0	0	0	0	0	0	0	0
gene1801_chrNC_006085.1	0	0	0	0	0	0	0	0	0	0	4	9	0	0	0	0	0	0	0	0	0	0	0
gene1803_chrNC_006085.1	0	0	0	0	0	0	0	0	0	4	7	9	0	0	0	0	0	0	0	0	0	0	0
gene1804_chrNC_006085.1	0	0	0	0	0	0	0	1	0	11	5	9	0	0	0	0	0	0	0	0	0	0	0
gene1806_chrNC_006085.1	0	0	0	0	0	0	0	0	0	0	0	0	0	0	0	0	0	2	0	0	0	0	0
gene1815_chrNC_006085.1	0	0	0	0	0	0	0	0	0	0	0	0	4	0	0	0	0	0	0	0	0	1	0
gene1834_chrNC_006085.1	0	0	0	0	0	0	0	0	0	0	0	2	0	0	0	0	0	0	0	0	0	0	0
gene1837_chrNC_006085.1	0	0	0	0	0	0	0	0	0	15	27	66	0	0	0	0	0	0	0	0	0	0	0
gene1853_chrNC_006085.1	0	0	0	0	0	0	0	0	0	15	10	41	0	0	0	0	0	0	0	0	0	0	0
gene1854_chrNC_006085.1	0	0	0	0	0	0	0	0	0	0	0	0	0	0	0	0	0	0	0	0	0	0	2
gene1864_chrNC_006085.1	0	0	0	0	0	0	0	0	0	16	6	18	0	0	0	0	0	0	0	0	0	0	0
gene1881_chrNC_006085.1	0	0	0	0	0	0	0	0	0	0	6	0	0	0	0	0	0	0	0	0	0	0	0
gene1886_chrNC_006085.1	0	1	0	0	0	0	0	0	0	0	2	0	0	0	0	0	0	0	1	0	0	0	0
gene1887_chrNC_006085.1	0	0	0	0	0	0	0	0	0	79	77	103	0	0	0	0	0	0	0	0	0	0	0
gene1888_chrNC_006085.1	0	0	0	0	0	0	0	0	0	12	3	16	0	0	0	0	0	0	0	0	0	0	0
gene1891_chrNC_006085.1	0	0	0	0	0	0	0	0	0	12	28	39	0	0	0	0	0	0	0	0	0	0	0
gene1895_chrNC_006085.1	0	0	1	0	0	0	0	0	0	1194	482	959	0	0	0	0	0	0	0	0	0	2	0
gene1896_chrNC_006085.1	0	0	0	0	0	0	0	0	0	10	11	20	0	0	0	0	1	0	0	0	0	1	0
gene1912_chrNC_006085.1	0	0	0	0	0	0	0	0	0	0	0	0	0	0	3	0	0	0	0	0	0	0	0
gene1914_chrNC_006085.1	4	0	0	0	0	0	0	0	0	0	0	0	0	0	0	0	0	0	0	0	0	1	0
gene1918_chrNC_006085.1	0	0	0	0	0	0	0	0	0	0	0	0	4	0	0	0	0	0	0	0	0	0	0
gene1941_chrNC_006085.1	0	0	0	0	0	0	0	0	0	0	0	0	0	0	0	0	0	0	0	3	0	0	0
gene1955_chrNC_006085.1	0	0	0	0	0	0	0	0	0	0	0	0	0	0	0	0	0	0	0	0	0	0	3
gene1958_chrNC_006085.1	0	0	0	0	0	0	0	0	0	5	1	9	0	0	0	0	0	0	0	0	0	0	0
gene1959_chrNC_006085.1	0	0	0	0	0	0	0	0	0	13	9	12	0	0	0	0	0	0	0	0	0	0	0
gene1960_chrNC_006085.1	0	0	0	0	0	0	0	0	0	6	9	2	0	0	0	0	0	0	0	0	0	0	0
gene1961_chrNC_006085.1	0	0	0	0	0	0	0	0	0	1	6	1	0	0	0	0	0	0	0	0	0	0	0
gene1963_chrNC_006085.1	0	0	0	0	0	0	0	0	0	1	2	0	0	0	0	0	0	0	0	0	0	0	0
gene1964_chrNC_006085.1	0	0	0	0	0	0	0	0	0	5	10	29	0	0	0	0	0	0	0	0	0	0	0
gene1965_chrNC_006085.1	0	0	0	0	0	0	0	0	0	2	11	10	0	0	0	0	0	0	0	0	0	0	0
gene1966_chrNC_006085.1	0	0	0	0	0	0	0	0	0	14	19	46	0	0	0	0	0	0	0	0	0	0	0
gene1967_chrNC_006085.1	0	0	0	0	0	0	0	0	0	13	21	18	0	0	0	0	0	0	0	0	0	0	0
gene1968_chrNC_006085.1	0	0	0	0	0	0	0	0	0	3	6	12	0	0	0	0	0	0	0	0	0	0	0
gene1969_chrNC_006085.1	0	0	0	0	0	0	0	0	0	166	92	178	0	0	0	0	0	0	0	0	0	0	0
gene1970_chrNC_006085.1	0	0	0	0	0	0	0	0	0	5	1	4	0	0	0	0	0	0	0	0	0	0	0
gene1971_chrNC_006085.1	0	0	0	0	0	0	0	0	0	161	69	45	0	0	0	0	0	0	0	1	0	2	2
gene1977_chrNC_006085.1	0	0	0	0	2	0	0	0	0	0	0	0	0	0	0	0	0	0	0	0	0	0	0
gene1980_chrNC_006085.1	0	0	0	0	0	0	0	0	0	1	2	2	0	0	0	0	0	0	0	0	0	0	0
gene1983_chrNC_006085.1	0	0	0	0	0	0	0	0	0	0	3	0	0	0	0	0	0	0	0	0	0	0	0
gene1984_chrNC_006085.1	0	0	0	0	0	0	0	0	0	4	0	1	0	0	0	0	0	0	0	0	0	0	0
gene1988_chrNC_006085.1	0	0	0	0	0	0	0	0	0	0	0	3	0	0	0	0	0	0	0	0	0	0	0
gene1989_chrNC_006085.1	0	0	0	0	0	0	0	1	0	1	2	2	0	0	0	0	0	0	0	0	0	0	0
gene1990_chrNC_006085.1	2	0	0	0	0	0	0	0	0	0	7	1	0	0	0	0	0	0	0	0	0	0	0
gene1991_chrNC_006085.1	0	0	0	0	0	0	0	0	0	58	33	102	0	0	0	0	0	0	0	0	0	0	0
gene1992_chrNC_006085.1	0	2	1	0	0	0	0	0	0	265	272	291	0	0	0	5	0	0	0	0	0	0	0
gene1995_chrNC_006085.1	0	7	0	0	0	0	0	0	0	0	0	0	0	0	0	0	0	0	0	0	0	0	0
gene2004_chrNC_006085.1	1	0	0	0	0	0	0	0	0	0	0	3	0	0	0	0	0	0	0	0	0	0	0
gene2008_chrNC_006085.1	0	0	0	0	0	0	0	0	0	0	0	11	0	0	0	0	0	0	0	0	0	0	0
gene2015_chrNC_006085.1	0	0	0	0	3	0	0	0	0	0	0	0	0	0	0	0	0	0	0	0	0	2	0
gene2020_chrNC_006085.1	0	0	0	0	0	0	0	0	0	0	11	0	0	0	0	0	0	0	0	0	0	0	0
gene2025_chrNC_006085.1	0	0	0	0	0	0	0	2	0	0	0	0	0	0	0	0	0	0	0	0	0	0	0
gene2032_chrNC_006085.1	0	0	0	0	0	0	0	0	0	0	0	1	0	1	0	0	2	0	0	0	0	0	0
gene2035_chrNC_006085.1	0	0	0	0	0	0	0	0	0	3	2	2	0	0	0	0	0	0	0	0	0	0	0
gene2036_chrNC_006085.1	0	0	0	0	0	0	0	0	0	1	2	5	0	0	0	0	0	0	0	0	0	0	0
gene2041_chrNC_006085.1	0	0	0	0	0	0	0	0	0	12	6	24	0	0	0	0	0	0	0	0	2	1	0
gene2044_chrNC_006085.1	1	0	2	0	0	1	0	0	0	0	0	0	0	0	0	0	0	0	0	0	0	0	0
gene2050_chrNC_006085.1	0	0	0	0	0	0	0	0	0	0	0	5	0	0	0	0	0	0	0	0	0	0	0
gene2052_chrNC_006085.1	0	0	0	0	0	0	0	1	0	10	5	2	0	0	0	0	0	0	0	0	0	0	0
gene2053_chrNC_006085.1	0	0	0	0	0	0	0	0	0	0	2	0	0	0	0	0	0	0	0	0	0	0	0
gene2062_chrNC_006085.1	0	0	0	0	0	0	0	0	0	0	2	8	0	0	0	0	0	0	0	0	0	0	0
gene2063_chrNC_006085.1	0	0	0	0	0	0	0	0	0	0	1	4	0	0	0	0	0	1	0	0	0	0	0
gene2064_chrNC_006085.1	0	0	0	0	0	0	0	0	0	5	9	0	0	0	0	0	0	0	0	0	0	1	0
gene2065_chrNC_006085.1	0	0	0	0	0	0	0	0	0	0	2	0	0	0	0	0	0	0	0	0	0	0	0
gene2066_chrNC_006085.1	0	0	0	0	0	0	0	0	0	7	5	9	0	0	0	0	0	0	0	0	0	0	0
gene2067_chrNC_006085.1	0	0	0	0	0	0	0	0	0	9	6	13	0	0	0	0	0	0	0	0	0	0	0
gene2068_chrNC_006085.1	0	0	0	0	0	0	0	0	0	94	623	213	0	0	0	0	0	0	0	0	0	0	0
gene2069_chrNC_006085.1	0	0	0	0	0	0	0	0	0	1	6	0	0	0	0	0	0	0	0	0	0	0	0
gene2070_chrNC_006085.1	0	0	0	0	0	0	0	0	0	0	2	0	0	0	0	0	0	0	0	0	0	0	0
gene2071_chrNC_006085.1	0	0	0	0	0	0	0	0	0	32	149	60	0	0	0	0	0	0	0	0	0	0	0
gene2072_chrNC_006085.1	0	0	0	0	0	0	0	0	0	172	1358	347	0	0	0	0	0	0	0	0	0	0	0
gene2073_chrNC_006085.1	0	0	0	0	0	0	0	0	0	234	1422	213	0	0	0	0	0	0	0	0	0	0	0
gene2074_chrNC_006085.1	0	0	0	0	0	0	0	0	0	1	2	0	0	0	0	0	0	0	0	0	0	0	0
gene2075_chrNC_006085.1	0	0	0	0	0	0	0	0	0	4	1	1	0	0	0	0	0	0	0	0	0	0	0
gene2077_chrNC_006085.1	0	0	0	0	0	0	0	0	0	2	8	3	0	0	0	0	0	0	0	0	0	0	0
gene2078_chrNC_006085.1	0	0	0	0	0	0	0	0	0	25	58	63	0	0	0	0	0	0	0	0	0	0	0
gene2094_chrNC_006085.1	0	0	0	0	0	0	0	0	0	0	11	6	0	0	0	0	0	0	0	0	0	0	0
gene2103_chrNC_006085.1	0	0	0	0	0	0	0	0	0	9	18	9	0	0	6	0	0	0	0	0	0	3	0
gene2116_chrNC_006085.1	0	0	0	0	0	0	0	0	0	2	20	28	0	0	0	0	0	0	0	0	0	0	0
gene2117_chrNC_006085.1	0	0	0	0	0	0	0	0	0	6	9	7	0	0	0	0	0	0	0	0	0	0	0
gene2118_chrNC_006085.1	0	0	0	0	0	0	0	0	0	10	37	0	0	0	0	0	3	0	0	0	0	0	0
gene2126_chrNC_006085.1	2	0	0	0	0	0	0	0	0	0	0	0	0	0	0	0	0	0	0	0	0	0	0
gene2127_chrNC_006085.1	0	0	0	0	0	0	0	0	0	8	31	7	0	0	0	0	0	0	0	0	0	0	0
gene2128_chrNC_006085.1	0	0	0	0	0	0	0	0	0	4	7	0	0	0	0	0	0	0	0	0	0	0	0
gene2134_chrNC_006085.1	0	0	0	0	0	0	0	0	0	2	5	4	0	0	0	0	0	0	0	0	0	0	0
gene2135_chrNC_006085.1	0	0	0	0	0	0	0	1	0	4	4	8	0	0	0	0	0	0	0	0	0	0	0
gene2136_chrNC_006085.1	0	0	0	0	0	0	0	0	0	88	197	94	0	0	0	0	0	0	0	0	0	0	0
gene2137_chrNC_006085.1	0	0	0	0	0	0	0	0	0	65	94	287	0	0	0	0	0	0	0	0	0	0	0
gene2138_chrNC_006085.1	0	0	0	0	0	0	0	0	0	256	353	355	0	10	0	0	0	0	0	0	0	0	0
gene2139_chrNC_006085.1	0	0	0	0	0	0	0	0	0	331	375	518	0	0	0	0	0	0	0	0	0	0	0
gene2140_chrNC_006085.1	0	0	0	0	0	0	0	0	0	567	736	779	0	0	0	0	0	0	0	0	0	2	0
gene2141_chrNC_006085.1	0	0	0	0	0	0	0	0	0	3	3	7	0	0	0	0	0	0	0	0	0	0	0
gene2142_chrNC_006085.1	0	1	0	0	0	0	0	0	0	9	15	42	0	0	0	0	0	0	0	0	0	0	0
gene2149_chrNC_006085.1	0	0	0	0	0	0	0	0	0	0	0	0	0	7	0	0	0	0	0	0	0	0	0
gene2150_chrNC_006085.1	0	0	0	0	0	0	0	0	0	0	0	0	0	0	0	0	0	0	0	3	0	0	0
gene2151_chrNC_006085.1	0	0	0	0	0	0	0	0	0	8	16	2	0	0	0	0	0	0	0	0	0	0	0
gene2152_chrNC_006085.1	0	0	0	0	0	0	0	0	0	0	0	12	0	0	0	0	0	0	0	0	0	0	0
gene2153_chrNC_006085.1	0	0	0	0	0	0	0	0	0	0	1	2	0	13	0	0	0	0	0	0	0	0	0
gene2154_chrNC_006085.1	0	0	0	0	0	0	0	0	0	15	36	38	1	0	0	0	0	0	0	0	0	0	0
gene2155_chrNC_006085.1	1	0	0	0	0	0	0	0	0	79	33	164	0	0	0	0	0	0	0	0	0	0	0
gene2156_chrNC_006085.1	0	0	0	0	0	0	0	3	0	0	0	0	0	0	0	0	0	0	0	0	0	0	1
gene2159_chrNC_006085.1	0	0	0	0	0	0	0	0	0	0	0	0	3	0	0	0	0	0	0	0	0	0	0
gene2176_chrNC_006085.1	0	0	0	0	0	0	0	0	0	0	0	0	0	0	0	6	0	0	0	0	0	0	0
gene2192_chrNC_006085.1	0	0	0	0	0	0	0	0	0	0	0	0	0	0	0	0	0	0	0	0	0	0	3
gene2194_chrNC_006085.1	0	0	0	0	0	0	0	3	0	0	0	0	0	0	0	0	0	0	0	0	0	0	0
gene2202_chrNC_006085.1	0	0	0	0	0	0	0	0	0	35	44	49	0	0	0	0	0	0	0	0	0	0	0
gene2204_chrNC_006085.1	0	0	0	0	0	0	0	3	0	0	0	0	0	0	0	0	0	0	0	0	0	0	0
gene2206_chrNC_006085.1	0	0	0	2	0	0	0	0	0	0	0	0	0	0	0	0	0	0	0	0	0	0	0
gene2211_chrNC_006085.1	3	2	0	0	0	0	0	0	0	10	1	0	0	0	0	0	0	0	0	0	0	0	0
gene2212_chrNC_006085.1	0	0	0	0	0	0	0	0	0	0	1	3	0	0	0	0	0	0	0	0	0	0	0
gene2213_chrNC_006085.1	0	0	0	0	0	0	0	0	0	0	11	0	0	0	0	0	0	0	0	0	0	0	0
gene2216_chrNC_006085.1	0	0	0	0	0	0	0	0	0	1	1	8	0	0	0	0	0	0	0	0	0	0	0
gene2218_chrNC_006085.1	1	0	0	0	0	0	0	0	0	0	0	0	0	0	0	0	2	0	0	0	0	0	0
gene2223_chrNC_006085.1	0	0	0	0	0	0	0	0	0	0	0	0	0	0	4	0	0	0	0	0	0	0	0
gene2227_chrNC_006085.1	0	0	0	0	0	0	0	0	0	0	0	0	0	4	0	0	0	0	0	0	0	0	0
gene2245_chrNC_006085.1	0	0	0	0	0	0	0	0	0	9	4	21	0	0	0	5	0	0	0	0	0	0	0
gene2246_chrNC_006085.1	0	0	0	0	0	0	0	0	0	7	3	8	0	0	0	0	0	0	0	0	0	0	0
gene2247_chrNC_006085.1	0	0	0	0	0	0	0	0	0	12	19	44	0	0	0	1	0	0	0	0	0	0	0
gene2248_chrNC_006085.1	0	0	0	0	0	0	0	0	0	14	50	77	0	0	0	11	0	0	0	0	0	0	0
gene2256_chrNC_006085.1	2	0	0	0	0	0	0	0	0	3	4	0	0	0	0	0	0	0	0	0	0	0	0
gene2257_chrNC_006085.1	0	0	0	0	0	0	0	1	0	3	3	7	0	0	0	0	0	0	0	0	0	0	0
gene2260_chrNC_006085.1	0	0	0	0	0	0	0	4	0	0	5	0	0	6	0	0	0	0	0	0	0	0	0
gene2261_chrNC_006085.1	0	0	0	2	0	0	0	0	0	0	3	0	0	0	0	0	0	0	0	0	0	0	0
gene2263_chrNC_006085.1	0	0	0	0	0	0	0	0	0	5	1	0	0	0	0	0	0	0	0	0	0	0	0
gene2264_chrNC_006085.1	0	0	0	0	0	0	0	0	0	4	1	0	0	0	0	0	0	1	0	0	0	0	0
gene2265_chrNC_006085.1	0	0	0	0	0	0	0	0	0	4	6	12	0	0	0	0	0	0	0	0	0	0	0
gene2267_chrNC_006085.1	0	0	0	0	0	0	0	0	0	35	25	66	0	0	0	0	0	0	0	0	0	3	0
gene2268_chrNC_006085.1	0	0	0	0	0	0	0	0	0	69	52	99	0	0	0	0	0	0	0	0	0	0	0
gene2272_chrNC_006085.1	0	0	0	0	0	0	0	0	0	87	57	169	0	0	0	0	0	0	0	0	0	0	0
gene2273_chrNC_006085.1	0	0	0	0	0	0	0	0	1	424	402	412	0	0	0	0	0	0	0	0	0	0	0
gene2274_chrNC_006085.1	0	0	0	0	0	0	0	0	0	51	52	63	0	0	0	0	0	0	0	0	0	1	0
gene2275_chrNC_006085.1	0	0	0	0	0	0	0	0	0	71	128	71	0	0	0	0	0	0	0	0	0	0	0
gene2277_chrNC_006085.1	0	0	0	0	0	0	0	0	0	16	13	15	0	0	0	0	0	0	0	0	0	0	0
gene2280_chrNC_006085.1	0	0	0	0	0	0	0	0	0	20	17	27	0	0	0	3	0	0	0	0	0	0	0
gene2281_chrNC_006085.1	0	0	0	0	0	0	0	0	0	0	2	0	0	0	0	0	0	0	0	0	0	0	0
gene2282_chrNC_006085.1	0	0	0	0	0	0	0	0	0	11	49	36	0	0	0	3	0	0	0	0	0	0	0
gene2283_chrNC_006085.1	0	0	0	0	0	0	0	1	0	1	5	0	0	0	0	0	0	0	0	0	0	0	0
gene2284_chrNC_006085.1	0	0	0	0	0	0	0	0	0	0	3	0	0	0	0	0	0	0	0	0	0	0	0
gene2287_chrNC_006085.1	0	0	0	0	0	0	0	0	0	0	8	7	0	0	0	0	0	0	0	0	0	0	0
gene2292_chrNC_006085.1	0	0	0	0	0	0	0	0	0	12	15	32	0	0	0	0	0	0	0	0	0	0	0
gene2293_chrNC_006085.1	0	0	0	0	0	0	0	0	0	58	55	44	0	0	0	0	0	0	0	0	0	0	3
gene2294_chrNC_006085.1	0	0	0	0	0	0	0	0	0	14	4	4	0	0	0	0	0	0	0	0	0	0	0
gene2295_chrNC_006085.1	0	0	0	0	0	0	0	0	0	1	8	7	0	0	0	0	0	0	0	0	1	0	0
gene2296_chrNC_006085.1	0	0	0	0	0	0	0	0	0	0	9	5	0	0	0	0	0	0	0	0	0	0	8
gene2298_chrNC_006085.1	0	0	0	0	0	0	0	0	0	0	2	0	0	0	0	0	0	0	0	0	0	0	0
gene2299_chrNC_006085.1	0	0	0	0	0	0	0	0	1	1	3	0	0	0	0	0	0	0	0	0	0	0	0
gene2304_chrNC_006085.1	0	0	0	0	0	0	0	0	0	0	2	0	0	0	0	0	0	0	0	0	0	0	0
gene2305_chrNC_006085.1	0	0	0	0	0	0	0	0	0	93	86	134	0	0	0	0	0	0	0	0	0	0	0
gene2307_chrNC_006085.1	0	0	0	0	0	0	0	0	0	1	2	0	0	0	0	0	0	0	0	0	0	0	0
gene2313_chrNC_006085.1	0	0	0	0	0	0	0	0	0	72	34	66	0	0	0	0	0	0	0	0	0	0	0
gene2316_chrNC_006085.1	0	0	0	0	0	0	0	0	0	0	0	0	0	0	0	0	0	0	0	0	0	2	0
gene2321_chrNC_006085.1	0	0	0	0	0	0	0	0	0	0	0	3	0	0	0	0	0	0	0	0	0	0	0
gene2322_chrNC_006085.1	0	0	0	0	0	0	0	0	0	0	0	0	0	0	0	0	0	0	0	0	0	4	0
gene2327_chrNC_006085.1	0	0	0	0	0	0	0	0	0	0	0	0	0	0	0	0	0	0	0	0	0	2	0
gene2337_chrNC_006085.1	0	0	0	0	0	0	0	0	0	0	0	0	8	0	0	0	0	0	0	0	0	0	0
gene2350_chrNC_006085.1	0	0	0	0	0	0	0	0	0	1	3	4	0	0	0	0	0	0	0	0	0	0	0
gene2363_chrNC_006085.1	0	0	0	0	0	0	0	2	0	0	0	0	0	0	0	0	0	0	0	0	0	0	0
	57	103	28	18	26	22	14	125	13	42013	36126	43241	74	88	81	187	41	22	7	19	10	101	119
