# Supplementary material for: Identification of Pathogen Signatures in Prostate Cancer Using RNA-seq
Source: PLoS One. 2015 Jun 8;10(6):e0128955. doi: 10.1371/journal.pone.0128955 (PMC4460021; doi:10.1371/journal.pone.0128955)
Supplement: S3 File — (XLSX) [file pone.0128955.s003.xlsx]

## Sheet: virus gene count 
Transcript	Genome	Protein	7N.read count	7T.read count	8N.read count
gene0_chrNC_001591.1	HPV49	E6	4	22	18
gene1_chrNC_001591.1	HPV49	E7	6	7	1
gene2_chrNC_001591.1	HPV49	E1	29	35	48
gene3_chrNC_001591.1	HPV49	E2	0	1	3
gene0_chrNC_001595.1	HPV7	E6	3	8	0
gene3_chrNC_001595.1	HPV7	E2	1	17	0
gene4_chrNC_001595.1	HPV7	L2	0	7	0
gene5_chrNC_001595.1	HPV7	L1	11	19	17
id14_chrNC_001669.1	SV40	prim_transcript	10.9847	0.1177	0.184
id16_chrNC_001669.1	SV40	prim_transcript	0	19.7078	30.816
gene4_chrNC_001669.1	SV40	SV40gp5	3.0152	0.0214	0
id36_chrNC_001669.1	SV40	prim_transcript	3.5139	4.9194	12.65
id35_chrNC_001669.1	SV40	prim_transcript	2.4065	3.369	8.6632
id34_chrNC_001669.1	SV40	prim_transcript	1.5293	2.141	5.5054
id39_chrNC_001669.1	SV40	prim_transcript	8.7429	12.24	31.4741
id38_chrNC_001669.1	SV40	prim_transcript	5.9771	8.3679	21.5174
id37_chrNC_001669.1	SV40	prim_transcript	3.7906	5.3068	13.6461
gene5_chrNC_001669.1	SV40	SV40gp6	1410.04	859.656	1345.54
gene2_chrNC_001691.1	HPV50	E1	61	40	103
gene5_chrNC_001691.1	HPV50	L2	115	87	63
gene6_chrNC_001691.1	HPV50	L1	0	0	5
gene0_chrNC_004104.1	HPV90	E6	0	0	2
gene2_chrNC_004104.1	HPV90	E1	2	11	2
gene6_chrNC_004104.1	HPV90	L1	1	0	2
gene3_chrNC_004500.1	HPV92	HpV92gp4	21242	21970	14097
gene5_chrNC_004500.1	HPV92	HpV92gp6	0	2	0
gene6_chrNC_004500.1	HPV92	HpV92gp7	1	0	14
gene2_chrNC_005134.2	HPV96	HPV96gp3	0	1	4
gene3_chrNC_005134.2	HPV96	HPV96gp4	9.1602	7.3281	25.6484
gene4_chrNC_005134.2	HPV96	HPV96gp5	7.8398	10.6719	4.3516
gene5_chrNC_006273.2	HCMV	RL9A	3	0	0
gene10_chrNC_006273.2	HCMV	RL13	4	6	4
gene33_chrNC_006273.2	HCMV	UL25	0	3	0
gene35_chrNC_006273.2	HCMV	UL27	4	3	0
gene36_chrNC_006273.2	HCMV	UL29	16	14	14
gene44_chrNC_006273.2	HCMV	UL37	0	1	3
gene53_chrNC_006273.2	HCMV	UL47	11	5	13
gene54_chrNC_006273.2	HCMV	UL48	151	340	195
gene55_chrNC_006273.2	HCMV	UL48A	0	1	3
gene56_chrNC_006273.2	HCMV	UL49	3	2	2
gene57_chrNC_006273.2	HCMV	UL50	18	11	49
gene59_chrNC_006273.2	HCMV	UL52	127	93	144
gene60_chrNC_006273.2	HCMV	UL53	556	453	646
gene61_chrNC_006273.2	HCMV	UL54	6	18	1
gene62_chrNC_006273.2	HCMV	UL55	246	200	371
gene63_chrNC_006273.2	HCMV	UL56	480	480	194
gene67_chrNC_006273.2	HCMV	UL70	0	3	4
gene73_chrNC_006273.2	HCMV	UL75	12	40	37
gene82_chrNC_006273.2	HCMV	UL84	0	13	3
gene83_chrNC_006273.2	HCMV	UL85	2	1	0
gene84_chrNC_006273.2	HCMV	UL86	43	29	186
gene85_chrNC_006273.2	HCMV	UL87	296	152	809
gene86_chrNC_006273.2	HCMV	UL88	1	1	5
gene87_chrNC_006273.2	HCMV	UL89	0	1	3
gene92_chrNC_006273.2	HCMV	UL95	1	3	0
gene100_chrNC_006273.2	HCMV	UL104	0	3	0
gene112_chrNC_006273.2	HCMV	UL122	1	0	7
gene118_chrNC_006273.2	HCMV	UL148	0	1	5
gene124_chrNC_006273.2	HCMV	UL150A	45	12	45
gene125_chrNC_006273.2	HCMV	UL142	21	9	30
gene126_chrNC_006273.2	HCMV	UL141	0	0	2
gene131_chrNC_006273.2	HCMV	UL135	15	5	8
gene154_chrNC_006273.2	HCMV	US18	5	1	2
gene159_chrNC_006273.2	HCMV	US23	2	0	1
gene160_chrNC_006273.2	HCMV	US24	0	4	2
gene163_chrNC_006273.2	HCMV	US28	2	0	0
gene164_chrNC_006273.2	HCMV	US29	0	5	4
gene171_chrNC_006273.2	HCMV	TRS1	8	3	3
gene1_chrNC_007605.1	EBV	LMP-2B	4	0	22
gene6_chrNC_007605.1	EBV	EBNA-3A	1.0376	3.072	0
gene5_chrNC_007605.1	EBV	EBNA-3B%2FEBNA-3C	562.592	500.653	558.799
gene4_chrNC_007605.1	EBV	EBNA-1	5.3709	4.7315	17.2007
gene10_chrNC_007605.1	EBV	BWRF1	7	9	16
gene11_chrNC_007605.1	EBV	BWRF1	2	0	1
gene12_chrNC_007605.1	EBV	BWRF1	66	188	127
gene13_chrNC_007605.1	EBV	BWRF1	0	4	2
gene26_chrNC_007605.1	EBV	BPLF1	1	18	4
gene28_chrNC_007605.1	EBV	BORF1	2	1	0
gene36_chrNC_007605.1	EBV	BLLF3	4	9	3
gene37_chrNC_007605.1	EBV	BLRF1	8	1	15
gene39_chrNC_007605.1	EBV	BLLF1	8.3742	2.3926	0
gene40_chrNC_007605.1	EBV	BLLF2	86.6258	44.6074	64
gene41_chrNC_007605.1	EBV	BZLF2	23	15	36
gene42_chrNC_007605.1	EBV	BRLF1	966	987	1612
gene52_chrNC_007605.1	EBV	BBLF2%2FBBLF3	0	1	2
gene54_chrNC_007605.1	EBV	BGLF3	3	1	2
gene62_chrNC_007605.1	EBV	BGLF1	1	0	2
gene67_chrNC_007605.1	EBV	BcLF1	0	0	2
gene79_chrNC_007605.1	EBV	LF3	1	2	4
gene82_chrNC_007605.1	EBV	LF2	42	13	86
gene81_chrNC_007605.1	EBV	LF1	0	1	3
gene83_chrNC_007605.1	EBV	BALF5	169.409	156	410.18
gene84_chrNC_007605.1	EBV	A73	13.0411	0	35.5981
gene85_chrNC_007605.1	EBV	BALF3	64.1122	19.2336	32.0561
gene87_chrNC_007605.1	EBV	BARF0	747.371	364.766	323.138
gene88_chrNC_007605.1	EBV	BALF2	32	12	33
gene90_chrNC_007605.1	EBV	BARF1	156	135	6
gene91_chrNC_007605.1	EBV	LMP-1	248	243	218
gene1_chrNC_008188.1	HPV103	HPV103_gp2	0	2	15
gene3_chrNC_008188.1	HPV103	HPV103_gp4	11	3	18
gene4_chrNC_008188.1	HPV103	HPV103_gp5	15	6	9
gene5_chrNC_008188.1	HPV103	HPV103_gp6	0	0	3
gene1_chrNC_008189.1	HPV101	HPV101_gp2	1	0	8
gene4_chrNC_008189.1	HPV101	HPV101_gp5	5	3	3
gene5_chrNC_008189.1	HPV101	HPV101_gp6	0	3	0
gene2_chrNC_009334.1	EBV type 2	HHV4tp2_gp03	6	4	7
gene15_chrNC_009334.1	EBV type 2	HHV4tp2_gp14	19	65	35
gene16_chrNC_009334.1	EBV type 2	HHV4tp2_gp15	0	7	9
gene17_chrNC_009334.1	EBV type 2	HHV4tp2_gp16	0	1	9
gene18_chrNC_009334.1	EBV type 2	HHV4tp2_gp17	0	18	6
gene19_chrNC_009334.1	EBV type 2	HHV4tp2_gp18	0	1	6
gene22_chrNC_009334.1	EBV type 2	HHV4tp2_gp21	0	1	4
gene23_chrNC_009334.1	EBV type 2	HHV4tp2_gp22	31	40	50
gene28_chrNC_009334.1	EBV type 2	HHV4tp2_gp27	2	0	0
gene29_chrNC_009334.1	EBV type 2	HHV4tp2_gp28	4	7	11
gene30_chrNC_009334.1	EBV type 2	HHV4tp2_gp29	93	186	146
gene31_chrNC_009334.1	EBV type 2	HHV4tp2_gp30	59	349	45
gene33_chrNC_009334.1	EBV type 2	HHV4tp2_gp32	0	6	15
gene34_chrNC_009334.1	EBV type 2	HHV4tp2_gp33	2	1	3
gene36_chrNC_009334.1	EBV type 2	HHV4tp2_gp35	0	3	2
gene39_chrNC_009334.1	EBV type 2	HHV4tp2_gp38	6	6	5
gene40_chrNC_009334.1	EBV type 2	HHV4tp2_gp39	0	3	0
gene41_chrNC_009334.1	EBV type 2	HHV4tp2_gp40	2	1	5
gene42_chrNC_009334.1	EBV type 2	HHV4tp2_gp41	2	12	0
gene44_chrNC_009334.1	EBV type 2	HHV4tp2_gp43	0	36	6
gene45_chrNC_009334.1	EBV type 2	HHV4tp2_gp44	28	16	6
gene48_chrNC_009334.1	EBV type 2	HHV4tp2_gp47	12	4	44
gene49_chrNC_009334.1	EBV type 2	HHV4tp2_gp48	0	2	6
gene50_chrNC_009334.1	EBV type 2	HHV4tp2_gp49	8	8	8
gene51_chrNC_009334.1	EBV type 2	HHV4tp2_gp50	0	0	2
gene52_chrNC_009334.1	EBV type 2	HHV4tp2_gp51	5	3	22
gene53_chrNC_009334.1	EBV type 2	HHV4tp2_gp52	16	22	18
gene54_chrNC_009334.1	EBV type 2	HHV4tp2_gp53	0	1	4
gene55_chrNC_009334.1	EBV type 2	HHV4tp2_gp54	0	2	0
gene56_chrNC_009334.1	EBV type 2	HHV4tp2_gp55	2	0	3
gene57_chrNC_009334.1	EBV type 2	HHV4tp2_gp56	1	2	1
gene58_chrNC_009334.1	EBV type 2	HHV4tp2_gp57	2	3	2
gene59_chrNC_009334.1	EBV type 2	HHV4tp2_gp58	9	13	27
gene60_chrNC_009334.1	EBV type 2	HHV4tp2_gp59	16	11	20
gene61_chrNC_009334.1	EBV type 2	HHV4tp2_gp60	19	7	35
gene64_chrNC_009334.1	EBV type 2	HHV4tp2_gp63	4	7	2
gene65_chrNC_009334.1	EBV type 2	HHV4tp2_gp64	7	4	3
gene67_chrNC_009334.1	EBV type 2	HHV4tp2_gp66	11	50	22
gene70_chrNC_009334.1	EBV type 2	HHV4tp2_gp69	1	0	3
gene2_chrNC_010329.1	HPV88	E1	4	0	0
gene3_chrNC_010329.1	HPV88	E2	20	22	38
gene5_chrNC_010329.1	HPV88	L2	12	8	11
gene6_chrNC_010329.1	HPV88	L1	141	49	102
